# Supplementary material for: A comparison of lodgepole and spruce needle chemistry impacts on terrestrial biogeochemical processes during isolated decomposition
Source: PeerJ. 2020 Jul 16;8:e9538. doi: 10.7717/peerj.9538 (PMC7369028; doi:10.7717/peerj.9538)
Supplement: Supplemental Information 9 [file peerj-08-9538-s009.csv]

Sample	Date	% Nitrogen	% Carbon	CN Ratio
RedSpruce	Aug-16	0.759	51.94	68.43
RedSpruce	Aug-16	0.7606	51.79	68.09
RedSpruce	Aug-16	0.759	51.77	68.21
GreenSpruce	Aug-16	0.7536	45.91	60.92
GreenSpruce	Aug-16	0.7177	46.07	64.19
GreenSpruce	Aug-16	0.7237	45.6	63.01
Lodgepole	Aug-16	0.885	53.74	60.72
Lodgepole	Aug-16	0.8767	53.76	61.32
Lodgepole	Aug-16	0.8541	53.63	62.79
RedSpruce	Oct-18	0.9147	48.62	53.15
RedSpruce	Oct-18	0.9145	48.03	52.52
RedSpruce	Oct-18	0.9632	49.19	51.07
GreenSpruce	Oct-18	1.073	47.17	43.96
GreenSpruce	Oct-18	0.4921	21.28	43.24
GreenSpruce	Oct-18	1.003	48.21	48.07
Lodgepole	Oct-18	0.8474	51.18	60.4
Lodgepole	Oct-18	0.7848	52.56	66.97
Lodgepole	Oct-18	0.5775	51.82	89.73
