# Supplementary material for: A comparison of lodgepole and spruce needle chemistry impacts on terrestrial biogeochemical processes during isolated decomposition
Source: PeerJ. 2020 Jul 16;8:e9538. doi: 10.7717/peerj.9538 (PMC7369028; doi:10.7717/peerj.9538)
Supplement: Supplemental Information 11 [file peerj-08-9538-s011.csv]

Wavenumber	GreenSpruce_Abs	GreenSpruce_Abs	GreenSpruce_Abs	Lodgepole_Abs	Lodgepole_Abs	Lodgepole_Abs	RedSpruce_Abs	RedSpruce_Abs	RedSpruce_Abs
700.033	-2.45E-04	3.87E-03	1.35E-03	5.97E-04	1.65E-13	5.18E-04	6.56E-04	5.64E-04	1.43E-03
700.998	0.00E+00	2.86E-14	9.89E-15	1.68E-10	3.89E-04	-5.63E-12	7.25E-15	5.22E-16	4.11E-10
701.962	-5.88E-16	-3.59E-14	-1.32E-14	-1.96E-10	8.96E-04	6.04E-12	-7.25E-15	-5.22E-16	-5.07E-10
702.926	5.88E-16	6.30E-15	2.64E-15	2.44E-11	1.69E-03	5.74E-04	2.17E-15	2.09E-15	8.16E-11
703.89	0.00E+00	-4.36E-15	-1.32E-15	5.47E-11	2.89E-03	1.74E-03	-2.17E-15	-2.09E-15	-6.81E-11
704.855	0.00E+00	1.45E-15	6.59E-16	-2.39E-10	4.62E-03	3.57E-03	0.00E+00	5.22E-16	5.56E-11
705.819	5.88E-16	-1.45E-15	3.95E-15	1.88E-10	7.02E-03	6.18E-03	0.00E+00	1.07E-03	-1.62E-10
706.783	-1.18E-15	5.81E-15	-1.19E-14	8.69E-04	1.02E-02	9.66E-03	-5.80E-15	3.37E-03	1.88E-10
707.747	5.88E-16	-1.26E-14	7.91E-15	2.82E-03	1.41E-02	1.41E-02	6.16E-15	6.79E-03	6.33E-04
708.712	-1.76E-15	1.11E-14	1.58E-03	5.83E-03	1.89E-02	1.94E-02	7.18E-04	1.14E-02	2.04E-03
709.676	2.35E-15	1.65E-03	5.45E-03	9.89E-03	2.46E-02	2.55E-02	2.34E-03	1.74E-02	4.42E-03
710.64	0.00E+00	5.31E-03	1.18E-02	1.50E-02	3.13E-02	3.25E-02	4.98E-03	2.50E-02	8.05E-03
711.604	8.30E-04	1.10E-02	2.06E-02	2.14E-02	3.94E-02	4.08E-02	8.95E-03	3.46E-02	1.34E-02
712.568	2.50E-03	1.84E-02	3.13E-02	2.95E-02	4.94E-02	5.07E-02	1.46E-02	4.64E-02	2.09E-02
713.533	4.79E-03	2.75E-02	4.34E-02	3.94E-02	6.18E-02	6.28E-02	2.20E-02	6.05E-02	3.07E-02
714.497	7.53E-03	3.79E-02	5.61E-02	5.15E-02	7.69E-02	7.74E-02	3.13E-02	7.66E-02	4.27E-02
715.461	1.06E-02	4.91E-02	6.88E-02	6.55E-02	9.45E-02	9.43E-02	4.21E-02	9.41E-02	5.64E-02
716.425	1.39E-02	6.09E-02	8.08E-02	8.08E-02	1.14E-01	1.13E-01	5.35E-02	1.12E-01	7.10E-02
717.39	1.72E-02	7.29E-02	9.19E-02	9.63E-02	1.33E-01	1.31E-01	6.48E-02	1.30E-01	8.55E-02
718.354	2.03E-02	8.52E-02	1.02E-01	1.10E-01	1.51E-01	1.48E-01	7.47E-02	1.46E-01	9.84E-02
719.318	2.30E-02	9.74E-02	1.09E-01	1.22E-01	1.65E-01	1.61E-01	8.24E-02	1.59E-01	1.09E-01
720.282	2.49E-02	1.09E-01	1.15E-01	1.29E-01	1.75E-01	1.70E-01	8.71E-02	1.69E-01	1.16E-01
721.247	2.59E-02	1.21E-01	1.19E-01	1.32E-01	1.79E-01	1.73E-01	8.88E-02	1.74E-01	1.19E-01
722.211	2.59E-02	1.31E-01	1.20E-01	1.30E-01	1.78E-01	1.72E-01	8.75E-02	1.75E-01	1.18E-01
723.175	2.49E-02	1.40E-01	1.19E-01	1.25E-01	1.73E-01	1.68E-01	8.39E-02	1.72E-01	1.14E-01
724.139	2.34E-02	1.48E-01	1.17E-01	1.17E-01	1.66E-01	1.61E-01	7.89E-02	1.67E-01	1.09E-01
725.104	2.14E-02	1.55E-01	1.14E-01	1.08E-01	1.57E-01	1.54E-01	7.33E-02	1.61E-01	1.03E-01
726.068	1.93E-02	1.60E-01	1.12E-01	9.95E-02	1.49E-01	1.48E-01	6.77E-02	1.55E-01	9.72E-02
727.032	1.73E-02	1.65E-01	1.09E-01	9.10E-02	1.42E-01	1.42E-01	6.25E-02	1.50E-01	9.16E-02
727.996	1.51E-02	1.70E-01	1.05E-01	8.29E-02	1.35E-01	1.37E-01	5.76E-02	1.44E-01	8.61E-02
728.96	1.29E-02	1.74E-01	1.01E-01	7.51E-02	1.28E-01	1.31E-01	5.26E-02	1.39E-01	8.01E-02
729.925	1.04E-02	1.80E-01	9.46E-02	6.72E-02	1.21E-01	1.24E-01	4.73E-02	1.31E-01	7.27E-02
730.889	7.72E-03	1.86E-01	8.64E-02	5.89E-02	1.12E-01	1.15E-01	4.12E-02	1.21E-01	6.37E-02
731.853	5.04E-03	1.92E-01	7.63E-02	5.01E-02	1.01E-01	1.04E-01	3.42E-02	1.08E-01	5.30E-02
732.817	2.64E-03	2.00E-01	6.53E-02	4.08E-02	8.86E-02	9.08E-02	2.66E-02	9.23E-02	4.14E-02
733.782	8.68E-04	2.10E-01	5.45E-02	3.16E-02	7.47E-02	7.65E-02	1.90E-02	7.49E-02	2.98E-02
734.746	-2.35E-15	2.22E-01	4.51E-02	2.28E-02	6.03E-02	6.17E-02	1.19E-02	5.72E-02	1.93E-02
735.71	5.88E-16	2.35E-01	3.81E-02	1.50E-02	4.62E-02	4.74E-02	6.13E-03	4.07E-02	1.08E-02
736.674	-1.18E-15	2.51E-01	3.36E-02	8.72E-03	3.32E-02	3.44E-02	2.06E-03	2.65E-02	4.74E-03
737.638	0.00E+00	2.68E-01	3.18E-02	4.09E-03	2.21E-02	2.32E-02	-7.97E-15	1.53E-02	1.19E-03
738.603	7.10E-04	2.87E-01	3.22E-02	1.21E-03	1.33E-02	1.43E-02	8.70E-15	7.24E-03	1.49E-13
739.567	2.24E-03	3.06E-01	3.45E-02	2.13E-10	6.92E-03	7.77E-03	1.90E-03	2.27E-03	8.73E-04
740.531	4.53E-03	3.27E-01	3.83E-02	-3.12E-10	2.89E-03	3.42E-03	5.45E-03	1.67E-14	3.57E-03
741.496	7.53E-03	3.47E-01	4.36E-02	7.81E-11	7.55E-04	9.50E-04	1.03E-02	-1.72E-14	7.90E-03
742.46	1.13E-02	3.68E-01	5.04E-02	8.20E-13	9.89E-11	1.66E-10	1.63E-02	1.87E-03	1.38E-02
743.424	1.57E-02	3.89E-01	5.84E-02	-5.56E-11	-1.71E-10	-2.62E-10	2.30E-02	5.19E-03	2.10E-02
744.388	2.08E-02	4.09E-01	6.76E-02	7.59E-11	9.68E-11	9.34E-11	3.03E-02	9.59E-03	2.94E-02
745.352	2.63E-02	4.29E-01	7.73E-02	2.55E-04	-1.38E-11	-1.09E-11	3.80E-02	1.47E-02	3.86E-02
746.317	3.23E-02	4.49E-01	8.72E-02	7.87E-04	8.22E-11	4.82E-11	4.61E-02	2.03E-02	4.84E-02
747.281	3.87E-02	4.67E-01	9.66E-02	1.58E-03	-2.62E-10	-1.34E-10	5.46E-02	2.64E-02	5.85E-02
748.245	4.54E-02	4.85E-01	1.06E-01	2.71E-03	1.69E-10	9.93E-11	6.39E-02	3.31E-02	6.91E-02
749.209	5.26E-02	5.03E-01	1.14E-01	4.27E-03	7.74E-04	4.66E-04	7.39E-02	4.06E-02	8.04E-02
750.174	6.05E-02	5.21E-01	1.22E-01	6.38E-03	2.50E-03	1.53E-03	8.50E-02	4.94E-02	9.27E-02
751.138	6.90E-02	5.40E-01	1.31E-01	9.12E-03	5.00E-03	3.16E-03	9.70E-02	5.95E-02	1.06E-01
752.102	7.83E-02	5.59E-01	1.40E-01	1.25E-02	7.98E-03	5.21E-03	1.10E-01	7.10E-02	1.21E-01
753.066	8.81E-02	5.79E-01	1.51E-01	1.64E-02	1.11E-02	7.48E-03	1.23E-01	8.36E-02	1.37E-01
754.03	9.84E-02	6.00E-01	1.63E-01	2.06E-02	1.41E-02	9.69E-03	1.37E-01	9.70E-02	1.54E-01
754.995	1.09E-01	6.20E-01	1.75E-01	2.49E-02	1.67E-02	1.16E-02	1.51E-01	1.11E-01	1.71E-01
755.959	1.19E-01	6.39E-01	1.88E-01	2.90E-02	1.90E-02	1.32E-02	1.64E-01	1.24E-01	1.87E-01
756.923	1.30E-01	6.59E-01	2.02E-01	3.27E-02	2.09E-02	1.43E-02	1.78E-01	1.37E-01	2.03E-01
757.888	1.40E-01	6.78E-01	2.16E-01	3.59E-02	2.24E-02	1.51E-02	1.91E-01	1.51E-01	2.19E-01
758.852	1.50E-01	6.97E-01	2.29E-01	3.85E-02	2.37E-02	1.58E-02	2.05E-01	1.63E-01	2.35E-01
759.816	1.60E-01	7.16E-01	2.42E-01	4.06E-02	2.48E-02	1.66E-02	2.18E-01	1.76E-01	2.51E-01
760.78	1.68E-01	7.35E-01	2.54E-01	4.25E-02	2.57E-02	1.77E-02	2.31E-01	1.88E-01	2.67E-01
761.744	1.77E-01	7.54E-01	2.66E-01	4.42E-02	2.63E-02	1.90E-02	2.44E-01	2.00E-01	2.82E-01
762.709	1.84E-01	7.72E-01	2.77E-01	4.57E-02	2.65E-02	2.03E-02	2.55E-01	2.12E-01	2.97E-01
763.673	1.91E-01	7.91E-01	2.87E-01	4.73E-02	2.66E-02	2.15E-02	2.66E-01	2.24E-01	3.12E-01
764.637	1.99E-01	8.10E-01	2.98E-01	4.91E-02	2.68E-02	2.27E-02	2.76E-01	2.36E-01	3.26E-01
765.601	2.07E-01	8.32E-01	3.11E-01	5.16E-02	2.73E-02	2.40E-02	2.87E-01	2.49E-01	3.43E-01
766.566	2.17E-01	8.56E-01	3.26E-01	5.50E-02	2.84E-02	2.56E-02	3.00E-01	2.64E-01	3.61E-01
767.53	2.29E-01	8.84E-01	3.45E-01	5.94E-02	3.04E-02	2.78E-02	3.16E-01	2.81E-01	3.84E-01
768.494	2.45E-01	9.16E-01	3.67E-01	6.49E-02	3.32E-02	3.09E-02	3.35E-01	3.02E-01	4.12E-01
769.458	2.64E-01	9.53E-01	3.94E-01	7.15E-02	3.67E-02	3.50E-02	3.58E-01	3.26E-01	4.45E-01
770.422	2.87E-01	9.94E-01	4.25E-01	7.95E-02	4.10E-02	4.01E-02	3.87E-01	3.54E-01	4.84E-01
771.387	3.14E-01	1.04E+00	4.61E-01	8.88E-02	4.61E-02	4.63E-02	4.21E-01	3.86E-01	5.30E-01
772.351	3.46E-01	1.09E+00	5.01E-01	9.94E-02	5.19E-02	5.34E-02	4.61E-01	4.23E-01	5.82E-01
773.315	3.81E-01	1.14E+00	5.45E-01	1.11E-01	5.84E-02	6.13E-02	5.05E-01	4.64E-01	6.39E-01
774.28	4.18E-01	1.18E+00	5.90E-01	1.24E-01	6.54E-02	6.96E-02	5.51E-01	5.08E-01	6.98E-01
775.244	4.56E-01	1.23E+00	6.33E-01	1.36E-01	7.22E-02	7.78E-02	5.97E-01	5.51E-01	7.57E-01
776.208	4.91E-01	1.27E+00	6.72E-01	1.47E-01	7.83E-02	8.50E-02	6.38E-01	5.91E-01	8.11E-01
777.172	5.19E-01	1.29E+00	7.02E-01	1.55E-01	8.26E-02	9.04E-02	6.70E-01	6.22E-01	8.53E-01
778.136	5.37E-01	1.30E+00	7.19E-01	1.60E-01	8.44E-02	9.30E-02	6.89E-01	6.41E-01	8.80E-01
779.101	5.43E-01	1.30E+00	7.22E-01	1.59E-01	8.31E-02	9.22E-02	6.91E-01	6.45E-01	8.86E-01
780.065	5.34E-01	1.28E+00	7.10E-01	1.54E-01	7.87E-02	8.78E-02	6.77E-01	6.32E-01	8.69E-01
781.029	5.12E-01	1.24E+00	6.84E-01	1.45E-01	7.14E-02	8.00E-02	6.47E-01	6.03E-01	8.32E-01
781.993	4.79E-01	1.20E+00	6.46E-01	1.32E-01	6.21E-02	6.95E-02	6.04E-01	5.59E-01	7.77E-01
782.958	4.38E-01	1.15E+00	6.01E-01	1.18E-01	5.14E-02	5.72E-02	5.52E-01	5.06E-01	7.09E-01
783.922	3.93E-01	1.09E+00	5.53E-01	1.04E-01	4.04E-02	4.42E-02	4.95E-01	4.48E-01	6.34E-01
784.886	3.47E-01	1.05E+00	5.05E-01	9.17E-02	2.99E-02	3.14E-02	4.40E-01	3.89E-01	5.58E-01
785.85	3.04E-01	1.00E+00	4.61E-01	8.13E-02	2.04E-02	2.00E-02	3.88E-01	3.34E-01	4.86E-01
786.814	2.66E-01	9.73E-01	4.24E-01	7.40E-02	1.24E-02	1.06E-02	3.42E-01	2.86E-01	4.23E-01
787.779	2.34E-01	9.52E-01	3.95E-01	7.03E-02	6.23E-03	4.00E-03	3.05E-01	2.46E-01	3.70E-01
788.743	2.10E-01	9.42E-01	3.75E-01	7.02E-02	2.08E-03	4.29E-04	2.77E-01	2.15E-01	3.28E-01
789.707	1.92E-01	9.42E-01	3.63E-01	7.36E-02	-1.67E-11	-1.00E-14	2.58E-01	1.93E-01	2.98E-01
790.671	1.80E-01	9.51E-01	3.60E-01	8.04E-02	1.62E-11	2.56E-03	2.45E-01	1.78E-01	2.77E-01
791.636	1.73E-01	9.67E-01	3.63E-01	8.99E-02	2.05E-03	7.76E-03	2.39E-01	1.71E-01	2.64E-01
792.6	1.69E-01	9.86E-01	3.71E-01	1.01E-01	5.97E-03	1.51E-02	2.37E-01	1.68E-01	2.56E-01
793.564	1.69E-01	1.01E+00	3.81E-01	1.14E-01	1.15E-02	2.40E-02	2.38E-01	1.69E-01	2.53E-01
794.528	1.69E-01	1.02E+00	3.92E-01	1.27E-01	1.82E-02	3.38E-02	2.41E-01	1.72E-01	2.52E-01
795.493	1.70E-01	1.04E+00	4.02E-01	1.39E-01	2.56E-02	4.40E-02	2.44E-01	1.76E-01	2.51E-01
796.457	1.71E-01	1.04E+00	4.10E-01	1.50E-01	3.31E-02	5.40E-02	2.47E-01	1.80E-01	2.49E-01
797.421	1.71E-01	1.04E+00	4.13E-01	1.57E-01	4.01E-02	6.33E-02	2.48E-01	1.83E-01	2.45E-01
798.385	1.70E-01	1.02E+00	4.10E-01	1.62E-01	4.61E-02	7.12E-02	2.46E-01	1.84E-01	2.38E-01
799.35	1.68E-01	9.86E-01	4.01E-01	1.62E-01	5.04E-02	7.73E-02	2.41E-01	1.81E-01	2.28E-01
800.314	1.64E-01	9.39E-01	3.85E-01	1.58E-01	5.28E-02	8.10E-02	2.33E-01	1.76E-01	2.14E-01
801.278	1.58E-01	8.78E-01	3.61E-01	1.50E-01	5.31E-02	8.20E-02	2.20E-01	1.67E-01	1.97E-01
802.242	1.51E-01	8.05E-01	3.31E-01	1.38E-01	5.17E-02	8.03E-02	2.04E-01	1.55E-01	1.78E-01
803.206	1.42E-01	7.23E-01	2.97E-01	1.23E-01	4.89E-02	7.60E-02	1.86E-01	1.41E-01	1.56E-01
804.171	1.32E-01	6.37E-01	2.59E-01	1.06E-01	4.52E-02	6.97E-02	1.66E-01	1.26E-01	1.35E-01
805.135	1.22E-01	5.49E-01	2.21E-01	8.75E-02	4.12E-02	6.20E-02	1.46E-01	1.11E-01	1.13E-01
806.099	1.12E-01	4.64E-01	1.83E-01	6.97E-02	3.72E-02	5.37E-02	1.26E-01	9.61E-02	9.25E-02
807.063	1.03E-01	3.85E-01	1.48E-01	5.31E-02	3.35E-02	4.55E-02	1.09E-01	8.23E-02	7.37E-02
808.028	9.46E-02	3.13E-01	1.16E-01	3.85E-02	3.03E-02	3.80E-02	9.34E-02	7.00E-02	5.70E-02
808.992	8.72E-02	2.49E-01	8.87E-02	2.62E-02	2.77E-02	3.17E-02	8.04E-02	5.95E-02	4.25E-02
809.956	8.09E-02	1.95E-01	6.59E-02	1.66E-02	2.58E-02	2.70E-02	6.99E-02	5.10E-02	3.05E-02
810.92	7.56E-02	1.50E-01	4.79E-02	9.46E-03	2.44E-02	2.40E-02	6.16E-02	4.43E-02	2.09E-02
811.885	7.12E-02	1.15E-01	3.45E-02	4.68E-03	2.36E-02	2.25E-02	5.53E-02	3.96E-02	1.38E-02
812.849	6.77E-02	8.75E-02	2.49E-02	1.84E-03	2.34E-02	2.24E-02	5.05E-02	3.66E-02	8.81E-03
813.813	6.48E-02	6.74E-02	1.86E-02	4.45E-04	2.34E-02	2.29E-02	4.69E-02	3.49E-02	5.57E-03
814.777	6.26E-02	5.32E-02	1.44E-02	4.29E-11	2.35E-02	2.34E-02	4.41E-02	3.41E-02	3.57E-03
815.742	6.08E-02	4.36E-02	1.15E-02	-8.62E-11	2.36E-02	2.34E-02	4.19E-02	3.38E-02	2.33E-03
816.706	5.94E-02	3.76E-02	9.24E-03	6.73E-11	2.33E-02	2.24E-02	4.00E-02	3.36E-02	1.47E-03
817.67	5.83E-02	3.43E-02	7.16E-03	-4.69E-11	2.28E-02	2.01E-02	3.84E-02	3.33E-02	7.88E-04
818.634	5.75E-02	3.32E-02	5.18E-03	2.29E-11	2.21E-02	1.68E-02	3.70E-02	3.26E-02	2.64E-04
819.598	5.68E-02	3.38E-02	3.41E-03	2.01E-04	2.13E-02	1.29E-02	3.56E-02	3.16E-02	1.00E-10
820.563	5.61E-02	3.59E-02	1.95E-03	7.51E-04	2.05E-02	8.91E-03	3.44E-02	3.03E-02	-2.01E-10
821.527	5.53E-02	3.91E-02	9.16E-04	1.69E-03	1.98E-02	5.36E-03	3.31E-02	2.89E-02	1.02E-10
822.491	5.42E-02	4.29E-02	2.89E-04	2.96E-03	1.91E-02	2.59E-03	3.19E-02	2.76E-02	3.63E-04
823.455	5.28E-02	4.68E-02	-6.26E-15	4.43E-03	1.86E-02	8.12E-04	3.07E-02	2.64E-02	1.13E-03
824.42	5.10E-02	5.00E-02	7.58E-15	5.91E-03	1.82E-02	2.40E-11	2.95E-02	2.55E-02	2.18E-03
825.384	4.87E-02	5.23E-02	3.11E-04	7.29E-03	1.81E-02	-2.64E-11	2.84E-02	2.48E-02	3.38E-03
826.348	4.59E-02	5.34E-02	9.66E-04	8.50E-03	1.83E-02	5.08E-04	2.75E-02	2.42E-02	4.58E-03
827.312	4.28E-02	5.32E-02	1.96E-03	9.52E-03	1.87E-02	1.30E-03	2.66E-02	2.36E-02	5.63E-03
828.277	3.93E-02	5.17E-02	3.21E-03	1.04E-02	1.91E-02	2.16E-03	2.55E-02	2.26E-02	6.35E-03
829.241	3.54E-02	4.91E-02	4.50E-03	1.10E-02	1.94E-02	2.92E-03	2.40E-02	2.10E-02	6.56E-03
830.205	3.11E-02	4.54E-02	5.53E-03	1.12E-02	1.92E-02	3.43E-03	2.20E-02	1.87E-02	6.16E-03
831.169	2.66E-02	4.06E-02	6.00E-03	1.11E-02	1.83E-02	3.58E-03	1.92E-02	1.58E-02	5.14E-03
832.134	2.19E-02	3.48E-02	5.75E-03	1.04E-02	1.65E-02	3.35E-03	1.58E-02	1.24E-02	3.66E-03
833.098	1.71E-02	2.84E-02	4.79E-03	9.18E-03	1.43E-02	2.80E-03	1.20E-02	9.04E-03	2.04E-03
834.062	1.26E-02	2.17E-02	3.37E-03	7.56E-03	1.17E-02	2.06E-03	8.30E-03	5.96E-03	6.92E-04
835.026	8.59E-03	1.52E-02	1.85E-03	5.73E-03	9.38E-03	1.30E-03	4.99E-03	3.44E-03	1.87E-10
835.99	5.18E-03	9.44E-03	6.16E-04	3.92E-03	7.42E-03	6.46E-04	2.41E-03	1.61E-03	-2.54E-10
836.955	2.55E-03	4.82E-03	2.31E-15	2.34E-03	5.96E-03	2.02E-04	7.29E-04	4.83E-04	9.26E-11
837.919	7.98E-04	1.62E-03	-3.30E-15	1.13E-03	4.91E-03	5.79E-11	4.71E-15	7.83E-16	-1.89E-10
838.883	0.00E+00	1.94E-15	-3.30E-16	3.43E-04	4.08E-03	-5.57E-11	-5.80E-15	-5.22E-16	1.62E-10
839.847	-5.88E-16	-2.42E-15	6.59E-16	8.34E-11	3.31E-03	1.92E-11	3.62E-15	5.22E-16	5.86E-04
840.812	0.00E+00	1.61E-03	-3.95E-15	-1.05E-10	2.52E-03	3.67E-11	-5.80E-15	-7.83E-16	1.84E-03
841.776	-5.88E-16	4.80E-03	3.30E-15	6.97E-11	1.75E-03	-1.78E-10	4.35E-15	2.61E-16	3.71E-03
842.74	0.00E+00	9.54E-03	4.75E-04	-1.59E-10	1.10E-03	1.22E-10	6.89E-04	-2.09E-15	6.16E-03
843.704	-5.88E-16	1.58E-02	1.39E-03	1.11E-10	6.38E-04	5.50E-04	2.27E-03	1.57E-15	9.17E-03
844.668	6.99E-04	2.35E-02	2.61E-03	5.47E-04	3.68E-04	1.77E-03	4.72E-03	5.71E-04	1.27E-02
845.633	2.19E-03	3.26E-02	4.01E-03	1.81E-03	2.06E-04	3.56E-03	7.99E-03	1.83E-03	1.65E-02
846.597	4.40E-03	4.30E-02	5.65E-03	3.80E-03	8.30E-05	5.76E-03	1.20E-02	3.79E-03	2.08E-02
847.561	7.31E-03	5.46E-02	7.77E-03	6.50E-03	1.03E-10	8.28E-03	1.69E-02	6.59E-03	2.55E-02
848.526	1.09E-02	6.75E-02	1.07E-02	9.93E-03	-2.05E-10	1.11E-02	2.25E-02	1.04E-02	3.10E-02
849.49	1.53E-02	8.18E-02	1.48E-02	1.41E-02	1.03E-10	1.43E-02	2.89E-02	1.53E-02	3.74E-02
850.454	2.04E-02	9.76E-02	2.02E-02	1.89E-02	6.20E-04	1.80E-02	3.62E-02	2.13E-02	4.50E-02
851.418	2.62E-02	1.15E-01	2.71E-02	2.43E-02	2.17E-03	2.24E-02	4.43E-02	2.82E-02	5.37E-02
852.382	3.25E-02	1.34E-01	3.51E-02	3.02E-02	4.67E-03	2.76E-02	5.30E-02	3.57E-02	6.36E-02
853.347	3.93E-02	1.54E-01	4.41E-02	3.66E-02	7.99E-03	3.35E-02	6.24E-02	4.35E-02	7.42E-02
854.311	4.65E-02	1.75E-01	5.36E-02	4.32E-02	1.19E-02	4.01E-02	7.21E-02	5.14E-02	8.51E-02
855.275	5.40E-02	1.98E-01	6.37E-02	5.01E-02	1.62E-02	4.74E-02	8.23E-02	5.94E-02	9.62E-02
856.239	6.19E-02	2.22E-01	7.44E-02	5.73E-02	2.08E-02	5.53E-02	9.29E-02	6.77E-02	1.07E-01
857.204	7.03E-02	2.47E-01	8.63E-02	6.52E-02	2.57E-02	6.40E-02	1.04E-01	7.66E-02	1.19E-01
858.168	7.93E-02	2.73E-01	9.96E-02	7.37E-02	3.12E-02	7.36E-02	1.16E-01	8.64E-02	1.31E-01
859.132	8.87E-02	3.01E-01	1.15E-01	8.32E-02	3.74E-02	8.41E-02	1.28E-01	9.71E-02	1.43E-01
860.096	9.86E-02	3.31E-01	1.31E-01	9.36E-02	4.42E-02	9.56E-02	1.41E-01	1.09E-01	1.57E-01
861.06	1.08E-01	3.62E-01	1.49E-01	1.05E-01	5.15E-02	1.08E-01	1.55E-01	1.20E-01	1.71E-01
862.025	1.18E-01	3.94E-01	1.67E-01	1.16E-01	5.92E-02	1.21E-01	1.68E-01	1.32E-01	1.85E-01
862.989	1.28E-01	4.27E-01	1.85E-01	1.28E-01	6.68E-02	1.34E-01	1.81E-01	1.44E-01	2.00E-01
863.953	1.37E-01	4.60E-01	2.03E-01	1.40E-01	7.44E-02	1.48E-01	1.94E-01	1.55E-01	2.14E-01
864.917	1.47E-01	4.93E-01	2.20E-01	1.51E-01	8.17E-02	1.63E-01	2.07E-01	1.67E-01	2.29E-01
865.882	1.56E-01	5.27E-01	2.37E-01	1.63E-01	8.89E-02	1.78E-01	2.20E-01	1.78E-01	2.43E-01
866.846	1.65E-01	5.62E-01	2.55E-01	1.74E-01	9.62E-02	1.96E-01	2.34E-01	1.90E-01	2.57E-01
867.81	1.75E-01	5.97E-01	2.74E-01	1.86E-01	1.04E-01	2.15E-01	2.47E-01	2.02E-01	2.71E-01
868.774	1.84E-01	6.32E-01	2.95E-01	1.97E-01	1.11E-01	2.36E-01	2.60E-01	2.15E-01	2.86E-01
869.739	1.94E-01	6.68E-01	3.17E-01	2.09E-01	1.19E-01	2.59E-01	2.74E-01	2.27E-01	3.01E-01
870.703	2.04E-01	7.04E-01	3.41E-01	2.22E-01	1.26E-01	2.85E-01	2.87E-01	2.40E-01	3.16E-01
871.667	2.14E-01	7.39E-01	3.66E-01	2.35E-01	1.34E-01	3.14E-01	3.00E-01	2.52E-01	3.32E-01
872.631	2.25E-01	7.73E-01	3.92E-01	2.48E-01	1.41E-01	3.44E-01	3.14E-01	2.65E-01	3.48E-01
873.596	2.35E-01	8.07E-01	4.18E-01	2.61E-01	1.50E-01	3.77E-01	3.28E-01	2.78E-01	3.64E-01
874.56	2.46E-01	8.40E-01	4.44E-01	2.75E-01	1.59E-01	4.10E-01	3.42E-01	2.90E-01	3.81E-01
875.524	2.58E-01	8.72E-01	4.68E-01	2.89E-01	1.68E-01	4.44E-01	3.56E-01	3.03E-01	3.98E-01
876.488	2.69E-01	9.03E-01	4.92E-01	3.04E-01	1.79E-01	4.76E-01	3.70E-01	3.16E-01	4.15E-01
877.452	2.80E-01	9.33E-01	5.14E-01	3.19E-01	1.90E-01	5.05E-01	3.84E-01	3.29E-01	4.32E-01
878.417	2.92E-01	9.60E-01	5.34E-01	3.35E-01	2.01E-01	5.29E-01	3.98E-01	3.41E-01	4.48E-01
879.381	3.03E-01	9.86E-01	5.52E-01	3.50E-01	2.12E-01	5.47E-01	4.12E-01	3.52E-01	4.64E-01
880.345	3.14E-01	1.01E+00	5.67E-01	3.66E-01	2.24E-01	5.58E-01	4.25E-01	3.64E-01	4.79E-01
881.309	3.24E-01	1.03E+00	5.81E-01	3.83E-01	2.35E-01	5.62E-01	4.38E-01	3.75E-01	4.94E-01
882.274	3.35E-01	1.06E+00	5.92E-01	3.99E-01	2.47E-01	5.60E-01	4.51E-01	3.86E-01	5.09E-01
883.238	3.46E-01	1.08E+00	6.02E-01	4.16E-01	2.59E-01	5.53E-01	4.63E-01	3.96E-01	5.23E-01
884.202	3.56E-01	1.10E+00	6.09E-01	4.32E-01	2.71E-01	5.44E-01	4.75E-01	4.07E-01	5.37E-01
885.166	3.66E-01	1.12E+00	6.15E-01	4.49E-01	2.83E-01	5.32E-01	4.86E-01	4.17E-01	5.50E-01
886.131	3.75E-01	1.15E+00	6.21E-01	4.64E-01	2.94E-01	5.19E-01	4.96E-01	4.26E-01	5.61E-01
887.095	3.84E-01	1.17E+00	6.26E-01	4.80E-01	3.05E-01	5.06E-01	5.06E-01	4.35E-01	5.72E-01
888.059	3.91E-01	1.19E+00	6.32E-01	4.95E-01	3.16E-01	4.95E-01	5.15E-01	4.43E-01	5.81E-01
889.023	3.98E-01	1.22E+00	6.40E-01	5.10E-01	3.26E-01	4.85E-01	5.23E-01	4.51E-01	5.90E-01
889.988	4.05E-01	1.24E+00	6.49E-01	5.25E-01	3.35E-01	4.78E-01	5.31E-01	4.58E-01	5.98E-01
890.952	4.11E-01	1.27E+00	6.60E-01	5.39E-01	3.45E-01	4.73E-01	5.39E-01	4.66E-01	6.05E-01
891.916	4.18E-01	1.30E+00	6.73E-01	5.54E-01	3.55E-01	4.70E-01	5.47E-01	4.74E-01	6.13E-01
892.88	4.24E-01	1.33E+00	6.86E-01	5.68E-01	3.64E-01	4.69E-01	5.55E-01	4.82E-01	6.21E-01
893.844	4.31E-01	1.37E+00	7.00E-01	5.82E-01	3.73E-01	4.70E-01	5.63E-01	4.91E-01	6.29E-01
894.809	4.38E-01	1.40E+00	7.15E-01	5.95E-01	3.81E-01	4.71E-01	5.71E-01	4.99E-01	6.38E-01
895.773	4.44E-01	1.43E+00	7.30E-01	6.09E-01	3.90E-01	4.74E-01	5.80E-01	5.07E-01	6.47E-01
896.737	4.50E-01	1.47E+00	7.48E-01	6.22E-01	3.98E-01	4.76E-01	5.90E-01	5.16E-01	6.58E-01
897.701	4.57E-01	1.51E+00	7.66E-01	6.35E-01	4.06E-01	4.80E-01	6.00E-01	5.26E-01	6.69E-01
898.666	4.63E-01	1.55E+00	7.86E-01	6.49E-01	4.14E-01	4.84E-01	6.10E-01	5.36E-01	6.80E-01
899.63	4.70E-01	1.59E+00	8.08E-01	6.63E-01	4.22E-01	4.88E-01	6.22E-01	5.47E-01	6.93E-01
900.594	4.78E-01	1.63E+00	8.30E-01	6.77E-01	4.30E-01	4.92E-01	6.34E-01	5.58E-01	7.06E-01
901.558	4.86E-01	1.67E+00	8.53E-01	6.91E-01	4.38E-01	4.96E-01	6.46E-01	5.70E-01	7.19E-01
902.522	4.94E-01	1.71E+00	8.77E-01	7.05E-01	4.46E-01	5.01E-01	6.59E-01	5.83E-01	7.33E-01
903.487	5.04E-01	1.76E+00	9.02E-01	7.19E-01	4.54E-01	5.07E-01	6.73E-01	5.96E-01	7.47E-01
904.451	5.14E-01	1.80E+00	9.28E-01	7.34E-01	4.63E-01	5.13E-01	6.87E-01	6.10E-01	7.62E-01
905.415	5.26E-01	1.84E+00	9.55E-01	7.49E-01	4.72E-01	5.20E-01	7.02E-01	6.25E-01	7.78E-01
906.38	5.38E-01	1.89E+00	9.84E-01	7.66E-01	4.83E-01	5.29E-01	7.18E-01	6.41E-01	7.95E-01
907.344	5.51E-01	1.93E+00	1.01E+00	7.83E-01	4.94E-01	5.39E-01	7.34E-01	6.57E-01	8.14E-01
908.308	5.64E-01	1.97E+00	1.04E+00	8.00E-01	5.06E-01	5.50E-01	7.51E-01	6.74E-01	8.33E-01
909.272	5.77E-01	2.01E+00	1.07E+00	8.17E-01	5.18E-01	5.62E-01	7.68E-01	6.91E-01	8.52E-01
910.236	5.91E-01	2.04E+00	1.09E+00	8.33E-01	5.31E-01	5.75E-01	7.85E-01	7.07E-01	8.71E-01
911.201	6.03E-01	2.07E+00	1.11E+00	8.50E-01	5.44E-01	5.88E-01	8.03E-01	7.23E-01	8.90E-01
912.165	6.16E-01	2.10E+00	1.13E+00	8.65E-01	5.58E-01	6.02E-01	8.20E-01	7.39E-01	9.08E-01
913.129	6.28E-01	2.12E+00	1.15E+00	8.81E-01	5.72E-01	6.15E-01	8.38E-01	7.56E-01	9.26E-01
914.093	6.40E-01	2.15E+00	1.17E+00	8.97E-01	5.86E-01	6.30E-01	8.55E-01	7.72E-01	9.44E-01
915.058	6.52E-01	2.17E+00	1.18E+00	9.13E-01	6.01E-01	6.44E-01	8.72E-01	7.89E-01	9.62E-01
916.022	6.64E-01	2.19E+00	1.20E+00	9.28E-01	6.16E-01	6.59E-01	8.88E-01	8.05E-01	9.78E-01
916.986	6.76E-01	2.20E+00	1.21E+00	9.44E-01	6.31E-01	6.73E-01	9.03E-01	8.21E-01	9.94E-01
917.95	6.88E-01	2.22E+00	1.22E+00	9.58E-01	6.45E-01	6.87E-01	9.17E-01	8.36E-01	1.01E+00
918.914	7.00E-01	2.23E+00	1.23E+00	9.71E-01	6.58E-01	7.00E-01	9.30E-01	8.50E-01	1.02E+00
919.879	7.12E-01	2.25E+00	1.24E+00	9.83E-01	6.70E-01	7.12E-01	9.42E-01	8.63E-01	1.04E+00
920.843	7.25E-01	2.26E+00	1.25E+00	9.94E-01	6.81E-01	7.23E-01	9.54E-01	8.75E-01	1.05E+00
921.807	7.37E-01	2.28E+00	1.26E+00	1.01E+00	6.91E-01	7.32E-01	9.66E-01	8.86E-01	1.06E+00
922.771	7.49E-01	2.30E+00	1.27E+00	1.02E+00	7.01E-01	7.41E-01	9.79E-01	8.97E-01	1.07E+00
923.736	7.62E-01	2.31E+00	1.29E+00	1.03E+00	7.10E-01	7.49E-01	9.91E-01	9.08E-01	1.08E+00
924.7	7.75E-01	2.33E+00	1.30E+00	1.04E+00	7.19E-01	7.56E-01	1.00E+00	9.18E-01	1.09E+00
925.664	7.89E-01	2.35E+00	1.31E+00	1.05E+00	7.28E-01	7.64E-01	1.02E+00	9.29E-01	1.11E+00
926.628	8.04E-01	2.37E+00	1.32E+00	1.06E+00	7.37E-01	7.72E-01	1.03E+00	9.40E-01	1.12E+00
927.593	8.20E-01	2.39E+00	1.34E+00	1.08E+00	7.47E-01	7.82E-01	1.04E+00	9.52E-01	1.14E+00
928.557	8.36E-01	2.41E+00	1.35E+00	1.09E+00	7.57E-01	7.92E-01	1.06E+00	9.66E-01	1.15E+00
929.521	8.53E-01	2.43E+00	1.37E+00	1.11E+00	7.69E-01	8.05E-01	1.07E+00	9.81E-01	1.17E+00
930.485	8.71E-01	2.45E+00	1.39E+00	1.12E+00	7.83E-01	8.19E-01	1.09E+00	9.98E-01	1.18E+00
931.45	8.88E-01	2.48E+00	1.41E+00	1.14E+00	7.97E-01	8.34E-01	1.11E+00	1.02E+00	1.20E+00
932.414	9.06E-01	2.50E+00	1.43E+00	1.16E+00	8.13E-01	8.50E-01	1.13E+00	1.03E+00	1.22E+00
933.378	9.24E-01	2.52E+00	1.45E+00	1.18E+00	8.30E-01	8.67E-01	1.15E+00	1.05E+00	1.24E+00
934.342	9.43E-01	2.54E+00	1.46E+00	1.20E+00	8.47E-01	8.84E-01	1.16E+00	1.07E+00	1.26E+00
935.306	9.61E-01	2.56E+00	1.48E+00	1.22E+00	8.64E-01	9.03E-01	1.18E+00	1.09E+00	1.28E+00
936.271	9.80E-01	2.58E+00	1.50E+00	1.24E+00	8.83E-01	9.22E-01	1.20E+00	1.11E+00	1.30E+00
937.235	1.00E+00	2.60E+00	1.53E+00	1.26E+00	9.01E-01	9.42E-01	1.22E+00	1.13E+00	1.32E+00
938.199	1.02E+00	2.62E+00	1.55E+00	1.28E+00	9.20E-01	9.63E-01	1.25E+00	1.15E+00	1.34E+00
939.163	1.04E+00	2.64E+00	1.57E+00	1.30E+00	9.40E-01	9.86E-01	1.27E+00	1.17E+00	1.36E+00
940.128	1.06E+00	2.66E+00	1.59E+00	1.32E+00	9.59E-01	1.01E+00	1.29E+00	1.20E+00	1.39E+00
941.092	1.08E+00	2.68E+00	1.61E+00	1.34E+00	9.80E-01	1.03E+00	1.31E+00	1.22E+00	1.41E+00
942.056	1.10E+00	2.70E+00	1.63E+00	1.36E+00	1.00E+00	1.06E+00	1.34E+00	1.24E+00	1.43E+00
943.02	1.12E+00	2.72E+00	1.66E+00	1.39E+00	1.02E+00	1.08E+00	1.36E+00	1.26E+00	1.45E+00
943.985	1.14E+00	2.74E+00	1.68E+00	1.41E+00	1.04E+00	1.11E+00	1.38E+00	1.28E+00	1.48E+00
944.949	1.16E+00	2.76E+00	1.71E+00	1.44E+00	1.07E+00	1.14E+00	1.41E+00	1.31E+00	1.50E+00
945.913	1.19E+00	2.79E+00	1.74E+00	1.47E+00	1.09E+00	1.17E+00	1.44E+00	1.33E+00	1.53E+00
946.877	1.21E+00	2.82E+00	1.76E+00	1.50E+00	1.12E+00	1.20E+00	1.46E+00	1.36E+00	1.56E+00
947.842	1.23E+00	2.85E+00	1.79E+00	1.53E+00	1.15E+00	1.23E+00	1.49E+00	1.39E+00	1.58E+00
948.806	1.26E+00	2.88E+00	1.82E+00	1.56E+00	1.18E+00	1.27E+00	1.52E+00	1.41E+00	1.61E+00
949.77	1.28E+00	2.91E+00	1.85E+00	1.59E+00	1.21E+00	1.30E+00	1.55E+00	1.44E+00	1.64E+00
950.734	1.31E+00	2.94E+00	1.88E+00	1.62E+00	1.24E+00	1.33E+00	1.58E+00	1.47E+00	1.67E+00
951.698	1.33E+00	2.97E+00	1.91E+00	1.66E+00	1.27E+00	1.36E+00	1.61E+00	1.50E+00	1.70E+00
952.663	1.36E+00	3.01E+00	1.94E+00	1.69E+00	1.30E+00	1.40E+00	1.64E+00	1.53E+00	1.72E+00
953.627	1.38E+00	3.05E+00	1.97E+00	1.72E+00	1.33E+00	1.43E+00	1.67E+00	1.56E+00	1.75E+00
954.591	1.41E+00	3.09E+00	2.00E+00	1.76E+00	1.36E+00	1.46E+00	1.70E+00	1.58E+00	1.78E+00
955.555	1.43E+00	3.13E+00	2.03E+00	1.79E+00	1.39E+00	1.48E+00	1.72E+00	1.61E+00	1.81E+00
956.52	1.46E+00	3.17E+00	2.06E+00	1.83E+00	1.42E+00	1.51E+00	1.75E+00	1.64E+00	1.84E+00
957.484	1.49E+00	3.22E+00	2.09E+00	1.86E+00	1.45E+00	1.53E+00	1.78E+00	1.66E+00	1.86E+00
958.448	1.52E+00	3.27E+00	2.12E+00	1.89E+00	1.48E+00	1.55E+00	1.81E+00	1.69E+00	1.89E+00
959.412	1.54E+00	3.31E+00	2.15E+00	1.93E+00	1.50E+00	1.57E+00	1.84E+00	1.71E+00	1.92E+00
960.376	1.57E+00	3.36E+00	2.19E+00	1.96E+00	1.52E+00	1.59E+00	1.87E+00	1.74E+00	1.94E+00
961.341	1.60E+00	3.42E+00	2.22E+00	2.00E+00	1.55E+00	1.61E+00	1.90E+00	1.76E+00	1.97E+00
962.305	1.63E+00	3.47E+00	2.25E+00	2.03E+00	1.57E+00	1.62E+00	1.93E+00	1.79E+00	2.00E+00
963.269	1.66E+00	3.53E+00	2.29E+00	2.07E+00	1.60E+00	1.65E+00	1.95E+00	1.81E+00	2.02E+00
964.234	1.69E+00	3.58E+00	2.33E+00	2.11E+00	1.62E+00	1.67E+00	1.98E+00	1.83E+00	2.05E+00
965.198	1.71E+00	3.64E+00	2.36E+00	2.14E+00	1.65E+00	1.69E+00	2.02E+00	1.86E+00	2.08E+00
966.162	1.74E+00	3.70E+00	2.40E+00	2.18E+00	1.68E+00	1.72E+00	2.05E+00	1.89E+00	2.11E+00
967.126	1.77E+00	3.76E+00	2.44E+00	2.22E+00	1.71E+00	1.75E+00	2.08E+00	1.91E+00	2.14E+00
968.09	1.81E+00	3.83E+00	2.48E+00	2.27E+00	1.74E+00	1.78E+00	2.12E+00	1.94E+00	2.17E+00
969.055	1.84E+00	3.89E+00	2.53E+00	2.31E+00	1.77E+00	1.81E+00	2.15E+00	1.98E+00	2.21E+00
970.019	1.87E+00	3.96E+00	2.57E+00	2.36E+00	1.81E+00	1.85E+00	2.19E+00	2.01E+00	2.24E+00
970.983	1.90E+00	4.03E+00	2.61E+00	2.41E+00	1.84E+00	1.88E+00	2.23E+00	2.04E+00	2.28E+00
971.947	1.93E+00	4.09E+00	2.66E+00	2.46E+00	1.88E+00	1.92E+00	2.27E+00	2.08E+00	2.31E+00
972.912	1.96E+00	4.16E+00	2.70E+00	2.51E+00	1.92E+00	1.96E+00	2.30E+00	2.11E+00	2.35E+00
973.876	2.00E+00	4.23E+00	2.75E+00	2.56E+00	1.96E+00	2.00E+00	2.35E+00	2.15E+00	2.38E+00
974.84	2.03E+00	4.29E+00	2.79E+00	2.62E+00	2.00E+00	2.05E+00	2.39E+00	2.19E+00	2.42E+00
975.804	2.07E+00	4.36E+00	2.84E+00	2.67E+00	2.04E+00	2.09E+00	2.43E+00	2.23E+00	2.46E+00
976.768	2.10E+00	4.43E+00	2.89E+00	2.73E+00	2.08E+00	2.14E+00	2.48E+00	2.27E+00	2.50E+00
977.733	2.14E+00	4.50E+00	2.94E+00	2.79E+00	2.13E+00	2.19E+00	2.52E+00	2.31E+00	2.54E+00
978.697	2.18E+00	4.56E+00	2.99E+00	2.85E+00	2.18E+00	2.24E+00	2.57E+00	2.35E+00	2.59E+00
979.661	2.22E+00	4.63E+00	3.04E+00	2.91E+00	2.22E+00	2.29E+00	2.61E+00	2.39E+00	2.63E+00
980.625	2.25E+00	4.69E+00	3.08E+00	2.97E+00	2.27E+00	2.34E+00	2.66E+00	2.43E+00	2.68E+00
981.59	2.29E+00	4.75E+00	3.13E+00	3.02E+00	2.32E+00	2.39E+00	2.71E+00	2.48E+00	2.72E+00
982.554	2.33E+00	4.81E+00	3.18E+00	3.08E+00	2.37E+00	2.44E+00	2.75E+00	2.52E+00	2.76E+00
983.518	2.37E+00	4.87E+00	3.23E+00	3.14E+00	2.42E+00	2.50E+00	2.80E+00	2.56E+00	2.81E+00
984.482	2.42E+00	4.92E+00	3.28E+00	3.19E+00	2.46E+00	2.55E+00	2.84E+00	2.60E+00	2.85E+00
985.447	2.46E+00	4.98E+00	3.32E+00	3.25E+00	2.51E+00	2.60E+00	2.89E+00	2.64E+00	2.89E+00
986.411	2.50E+00	5.03E+00	3.37E+00	3.30E+00	2.55E+00	2.64E+00	2.93E+00	2.68E+00	2.93E+00
987.375	2.53E+00	5.08E+00	3.41E+00	3.35E+00	2.60E+00	2.69E+00	2.97E+00	2.72E+00	2.97E+00
988.339	2.57E+00	5.12E+00	3.45E+00	3.39E+00	2.64E+00	2.73E+00	3.01E+00	2.75E+00	3.01E+00
989.304	2.61E+00	5.17E+00	3.49E+00	3.44E+00	2.68E+00	2.77E+00	3.05E+00	2.79E+00	3.05E+00
990.268	2.64E+00	5.21E+00	3.53E+00	3.48E+00	2.72E+00	2.81E+00	3.09E+00	2.82E+00	3.09E+00
991.232	2.68E+00	5.25E+00	3.57E+00	3.52E+00	2.75E+00	2.85E+00	3.13E+00	2.86E+00	3.12E+00
992.196	2.71E+00	5.29E+00	3.61E+00	3.56E+00	2.79E+00	2.89E+00	3.17E+00	2.89E+00	3.16E+00
993.16	2.74E+00	5.33E+00	3.64E+00	3.60E+00	2.83E+00	2.93E+00	3.21E+00	2.92E+00	3.19E+00
994.125	2.78E+00	5.37E+00	3.68E+00	3.64E+00	2.86E+00	2.97E+00	3.24E+00	2.95E+00	3.22E+00
995.089	2.81E+00	5.40E+00	3.72E+00	3.68E+00	2.90E+00	3.00E+00	3.28E+00	2.98E+00	3.26E+00
996.053	2.85E+00	5.44E+00	3.75E+00	3.72E+00	2.93E+00	3.04E+00	3.32E+00	3.01E+00	3.29E+00
997.017	2.88E+00	5.47E+00	3.79E+00	3.75E+00	2.96E+00	3.07E+00	3.35E+00	3.04E+00	3.32E+00
997.982	2.92E+00	5.51E+00	3.82E+00	3.79E+00	3.00E+00	3.11E+00	3.39E+00	3.07E+00	3.36E+00
998.946	2.95E+00	5.54E+00	3.85E+00	3.83E+00	3.03E+00	3.14E+00	3.43E+00	3.10E+00	3.39E+00
999.91	2.99E+00	5.57E+00	3.89E+00	3.86E+00	3.07E+00	3.18E+00	3.46E+00	3.13E+00	3.43E+00
1000.87	3.03E+00	5.60E+00	3.92E+00	3.90E+00	3.10E+00	3.21E+00	3.50E+00	3.16E+00	3.46E+00
1001.84	3.06E+00	5.63E+00	3.95E+00	3.93E+00	3.14E+00	3.25E+00	3.54E+00	3.19E+00	3.50E+00
1002.8	3.10E+00	5.66E+00	3.98E+00	3.97E+00	3.18E+00	3.29E+00	3.58E+00	3.22E+00	3.53E+00
1003.77	3.14E+00	5.68E+00	4.01E+00	4.00E+00	3.21E+00	3.32E+00	3.61E+00	3.25E+00	3.57E+00
1004.73	3.17E+00	5.70E+00	4.04E+00	4.04E+00	3.25E+00	3.36E+00	3.65E+00	3.28E+00	3.60E+00
1005.7	3.21E+00	5.72E+00	4.07E+00	4.07E+00	3.29E+00	3.40E+00	3.68E+00	3.31E+00	3.64E+00
1006.66	3.25E+00	5.74E+00	4.10E+00	4.10E+00	3.32E+00	3.44E+00	3.72E+00	3.33E+00	3.67E+00
1007.62	3.28E+00	5.75E+00	4.12E+00	4.14E+00	3.36E+00	3.47E+00	3.75E+00	3.36E+00	3.71E+00
1008.59	3.32E+00	5.77E+00	4.15E+00	4.17E+00	3.40E+00	3.51E+00	3.79E+00	3.39E+00	3.74E+00
1009.55	3.35E+00	5.78E+00	4.17E+00	4.20E+00	3.43E+00	3.55E+00	3.82E+00	3.42E+00	3.77E+00
1010.52	3.39E+00	5.79E+00	4.19E+00	4.23E+00	3.47E+00	3.58E+00	3.85E+00	3.44E+00	3.80E+00
1011.48	3.42E+00	5.79E+00	4.21E+00	4.26E+00	3.50E+00	3.62E+00	3.88E+00	3.46E+00	3.83E+00
1012.44	3.45E+00	5.80E+00	4.23E+00	4.29E+00	3.54E+00	3.65E+00	3.91E+00	3.48E+00	3.86E+00
1013.41	3.48E+00	5.80E+00	4.25E+00	4.32E+00	3.57E+00	3.68E+00	3.94E+00	3.50E+00	3.88E+00
1014.37	3.51E+00	5.80E+00	4.26E+00	4.35E+00	3.60E+00	3.72E+00	3.96E+00	3.52E+00	3.91E+00
1015.34	3.54E+00	5.80E+00	4.28E+00	4.37E+00	3.63E+00	3.75E+00	3.99E+00	3.54E+00	3.93E+00
1016.3	3.56E+00	5.80E+00	4.30E+00	4.40E+00	3.66E+00	3.78E+00	4.01E+00	3.56E+00	3.95E+00
1017.27	3.59E+00	5.80E+00	4.31E+00	4.42E+00	3.69E+00	3.81E+00	4.03E+00	3.58E+00	3.97E+00
1018.23	3.62E+00	5.80E+00	4.33E+00	4.44E+00	3.72E+00	3.84E+00	4.05E+00	3.60E+00	3.99E+00
1019.2	3.64E+00	5.80E+00	4.34E+00	4.46E+00	3.74E+00	3.87E+00	4.07E+00	3.61E+00	4.01E+00
1020.16	3.66E+00	5.80E+00	4.36E+00	4.48E+00	3.76E+00	3.90E+00	4.09E+00	3.62E+00	4.03E+00
1021.12	3.68E+00	5.79E+00	4.37E+00	4.50E+00	3.78E+00	3.93E+00	4.11E+00	3.63E+00	4.05E+00
1022.09	3.70E+00	5.79E+00	4.39E+00	4.51E+00	3.80E+00	3.95E+00	4.12E+00	3.64E+00	4.06E+00
1023.05	3.72E+00	5.79E+00	4.40E+00	4.52E+00	3.82E+00	3.98E+00	4.13E+00	3.65E+00	4.08E+00
1024.02	3.74E+00	5.78E+00	4.41E+00	4.54E+00	3.83E+00	4.00E+00	4.14E+00	3.66E+00	4.09E+00
1024.98	3.75E+00	5.78E+00	4.43E+00	4.54E+00	3.85E+00	4.02E+00	4.15E+00	3.67E+00	4.10E+00
1025.94	3.77E+00	5.77E+00	4.43E+00	4.55E+00	3.86E+00	4.04E+00	4.16E+00	3.67E+00	4.11E+00
1026.91	3.77E+00	5.75E+00	4.44E+00	4.55E+00	3.86E+00	4.06E+00	4.16E+00	3.67E+00	4.11E+00
1027.87	3.78E+00	5.74E+00	4.44E+00	4.55E+00	3.87E+00	4.07E+00	4.16E+00	3.67E+00	4.11E+00
1028.84	3.79E+00	5.72E+00	4.44E+00	4.55E+00	3.87E+00	4.09E+00	4.16E+00	3.66E+00	4.11E+00
1029.8	3.79E+00	5.69E+00	4.44E+00	4.54E+00	3.87E+00	4.10E+00	4.15E+00	3.66E+00	4.11E+00
1030.77	3.79E+00	5.67E+00	4.44E+00	4.53E+00	3.87E+00	4.11E+00	4.14E+00	3.65E+00	4.10E+00
1031.73	3.78E+00	5.64E+00	4.43E+00	4.51E+00	3.86E+00	4.12E+00	4.13E+00	3.64E+00	4.10E+00
1032.69	3.77E+00	5.60E+00	4.42E+00	4.49E+00	3.86E+00	4.12E+00	4.11E+00	3.62E+00	4.09E+00
1033.66	3.76E+00	5.56E+00	4.41E+00	4.46E+00	3.84E+00	4.13E+00	4.09E+00	3.61E+00	4.07E+00
1034.62	3.74E+00	5.52E+00	4.39E+00	4.43E+00	3.83E+00	4.13E+00	4.07E+00	3.59E+00	4.05E+00
1035.59	3.72E+00	5.47E+00	4.38E+00	4.40E+00	3.81E+00	4.13E+00	4.04E+00	3.56E+00	4.03E+00
1036.55	3.70E+00	5.41E+00	4.36E+00	4.36E+00	3.78E+00	4.13E+00	4.02E+00	3.54E+00	4.01E+00
1037.52	3.68E+00	5.36E+00	4.34E+00	4.32E+00	3.76E+00	4.12E+00	3.99E+00	3.51E+00	3.99E+00
1038.48	3.65E+00	5.31E+00	4.31E+00	4.28E+00	3.73E+00	4.12E+00	3.96E+00	3.49E+00	3.96E+00
1039.44	3.63E+00	5.25E+00	4.29E+00	4.24E+00	3.71E+00	4.12E+00	3.93E+00	3.46E+00	3.94E+00
1040.41	3.60E+00	5.19E+00	4.27E+00	4.20E+00	3.68E+00	4.12E+00	3.90E+00	3.43E+00	3.91E+00
1041.37	3.58E+00	5.13E+00	4.24E+00	4.16E+00	3.65E+00	4.12E+00	3.87E+00	3.41E+00	3.88E+00
1042.34	3.56E+00	5.07E+00	4.22E+00	4.12E+00	3.63E+00	4.12E+00	3.84E+00	3.38E+00	3.86E+00
1043.3	3.54E+00	5.01E+00	4.19E+00	4.08E+00	3.60E+00	4.11E+00	3.81E+00	3.35E+00	3.83E+00
1044.27	3.52E+00	4.95E+00	4.16E+00	4.05E+00	3.58E+00	4.11E+00	3.79E+00	3.33E+00	3.80E+00
1045.23	3.50E+00	4.89E+00	4.13E+00	4.02E+00	3.56E+00	4.09E+00	3.76E+00	3.30E+00	3.78E+00
1046.19	3.49E+00	4.83E+00	4.10E+00	3.99E+00	3.54E+00	4.07E+00	3.73E+00	3.28E+00	3.75E+00
1047.16	3.47E+00	4.77E+00	4.07E+00	3.96E+00	3.52E+00	4.05E+00	3.71E+00	3.26E+00	3.73E+00
1048.12	3.46E+00	4.71E+00	4.03E+00	3.93E+00	3.50E+00	4.01E+00	3.68E+00	3.23E+00	3.70E+00
1049.09	3.44E+00	4.65E+00	3.99E+00	3.91E+00	3.48E+00	3.97E+00	3.66E+00	3.21E+00	3.68E+00
1050.05	3.43E+00	4.59E+00	3.94E+00	3.88E+00	3.46E+00	3.92E+00	3.63E+00	3.19E+00	3.65E+00
1051.02	3.41E+00	4.53E+00	3.90E+00	3.85E+00	3.44E+00	3.86E+00	3.60E+00	3.16E+00	3.63E+00
1051.98	3.40E+00	4.47E+00	3.85E+00	3.82E+00	3.43E+00	3.80E+00	3.57E+00	3.14E+00	3.60E+00
1052.94	3.38E+00	4.41E+00	3.80E+00	3.80E+00	3.41E+00	3.74E+00	3.55E+00	3.11E+00	3.58E+00
1053.91	3.36E+00	4.36E+00	3.75E+00	3.77E+00	3.39E+00	3.67E+00	3.52E+00	3.08E+00	3.55E+00
1054.87	3.34E+00	4.30E+00	3.71E+00	3.74E+00	3.37E+00	3.60E+00	3.49E+00	3.06E+00	3.52E+00
1055.84	3.32E+00	4.25E+00	3.66E+00	3.71E+00	3.34E+00	3.53E+00	3.46E+00	3.03E+00	3.49E+00
1056.8	3.30E+00	4.20E+00	3.61E+00	3.67E+00	3.32E+00	3.47E+00	3.43E+00	3.00E+00	3.46E+00
1057.76	3.27E+00	4.14E+00	3.56E+00	3.63E+00	3.29E+00	3.40E+00	3.40E+00	2.97E+00	3.43E+00
1058.73	3.25E+00	4.09E+00	3.52E+00	3.59E+00	3.27E+00	3.34E+00	3.37E+00	2.94E+00	3.40E+00
1059.69	3.22E+00	4.03E+00	3.47E+00	3.55E+00	3.24E+00	3.28E+00	3.34E+00	2.91E+00	3.37E+00
1060.66	3.20E+00	3.98E+00	3.43E+00	3.51E+00	3.21E+00	3.23E+00	3.31E+00	2.89E+00	3.33E+00
1061.62	3.17E+00	3.93E+00	3.39E+00	3.47E+00	3.18E+00	3.18E+00	3.28E+00	2.86E+00	3.30E+00
1062.58	3.14E+00	3.88E+00	3.35E+00	3.42E+00	3.15E+00	3.14E+00	3.24E+00	2.83E+00	3.27E+00
1063.55	3.11E+00	3.83E+00	3.32E+00	3.38E+00	3.12E+00	3.10E+00	3.21E+00	2.80E+00	3.23E+00
1064.51	3.09E+00	3.77E+00	3.28E+00	3.34E+00	3.09E+00	3.06E+00	3.18E+00	2.77E+00	3.20E+00
1065.48	3.06E+00	3.72E+00	3.25E+00	3.29E+00	3.06E+00	3.02E+00	3.15E+00	2.75E+00	3.17E+00
1066.44	3.03E+00	3.67E+00	3.22E+00	3.25E+00	3.03E+00	2.99E+00	3.12E+00	2.72E+00	3.13E+00
1067.41	3.00E+00	3.63E+00	3.18E+00	3.21E+00	3.00E+00	2.96E+00	3.09E+00	2.69E+00	3.10E+00
1068.37	2.97E+00	3.58E+00	3.16E+00	3.17E+00	2.97E+00	2.94E+00	3.06E+00	2.67E+00	3.07E+00
1069.34	2.95E+00	3.54E+00	3.13E+00	3.14E+00	2.94E+00	2.91E+00	3.03E+00	2.65E+00	3.04E+00
1070.3	2.92E+00	3.50E+00	3.10E+00	3.10E+00	2.92E+00	2.89E+00	3.00E+00	2.63E+00	3.01E+00
1071.26	2.90E+00	3.46E+00	3.08E+00	3.07E+00	2.90E+00	2.88E+00	2.98E+00	2.61E+00	2.99E+00
1072.23	2.87E+00	3.43E+00	3.06E+00	3.04E+00	2.87E+00	2.86E+00	2.95E+00	2.59E+00	2.96E+00
1073.19	2.85E+00	3.40E+00	3.04E+00	3.01E+00	2.85E+00	2.85E+00	2.92E+00	2.57E+00	2.94E+00
1074.16	2.82E+00	3.37E+00	3.02E+00	2.99E+00	2.83E+00	2.84E+00	2.90E+00	2.55E+00	2.91E+00
1075.12	2.80E+00	3.34E+00	3.00E+00	2.96E+00	2.80E+00	2.82E+00	2.87E+00	2.53E+00	2.89E+00
1076.08	2.77E+00	3.32E+00	2.98E+00	2.93E+00	2.78E+00	2.81E+00	2.85E+00	2.52E+00	2.86E+00
1077.05	2.75E+00	3.30E+00	2.96E+00	2.90E+00	2.76E+00	2.80E+00	2.82E+00	2.50E+00	2.84E+00
1078.01	2.72E+00	3.27E+00	2.95E+00	2.88E+00	2.74E+00	2.79E+00	2.79E+00	2.48E+00	2.81E+00
1078.98	2.70E+00	3.25E+00	2.92E+00	2.85E+00	2.71E+00	2.78E+00	2.77E+00	2.46E+00	2.78E+00
1079.94	2.67E+00	3.23E+00	2.90E+00	2.82E+00	2.69E+00	2.77E+00	2.74E+00	2.44E+00	2.76E+00
1080.91	2.64E+00	3.20E+00	2.88E+00	2.79E+00	2.66E+00	2.75E+00	2.71E+00	2.42E+00	2.73E+00
1081.87	2.62E+00	3.18E+00	2.86E+00	2.76E+00	2.64E+00	2.74E+00	2.68E+00	2.40E+00	2.70E+00
1082.83	2.59E+00	3.16E+00	2.84E+00	2.73E+00	2.61E+00	2.73E+00	2.65E+00	2.38E+00	2.68E+00
1083.8	2.57E+00	3.13E+00	2.81E+00	2.70E+00	2.59E+00	2.71E+00	2.63E+00	2.36E+00	2.65E+00
1084.76	2.54E+00	3.11E+00	2.79E+00	2.68E+00	2.56E+00	2.70E+00	2.60E+00	2.35E+00	2.62E+00
1085.73	2.52E+00	3.09E+00	2.77E+00	2.65E+00	2.54E+00	2.68E+00	2.57E+00	2.33E+00	2.60E+00
1086.69	2.49E+00	3.06E+00	2.74E+00	2.62E+00	2.51E+00	2.66E+00	2.55E+00	2.31E+00	2.57E+00
1087.66	2.47E+00	3.04E+00	2.72E+00	2.59E+00	2.48E+00	2.63E+00	2.52E+00	2.29E+00	2.55E+00
1088.62	2.45E+00	3.01E+00	2.69E+00	2.57E+00	2.46E+00	2.60E+00	2.50E+00	2.27E+00	2.52E+00
1089.58	2.43E+00	2.99E+00	2.67E+00	2.54E+00	2.43E+00	2.57E+00	2.48E+00	2.26E+00	2.50E+00
1090.55	2.40E+00	2.96E+00	2.64E+00	2.51E+00	2.41E+00	2.54E+00	2.45E+00	2.24E+00	2.48E+00
1091.51	2.38E+00	2.93E+00	2.61E+00	2.49E+00	2.39E+00	2.51E+00	2.43E+00	2.22E+00	2.45E+00
1092.48	2.36E+00	2.91E+00	2.59E+00	2.47E+00	2.37E+00	2.48E+00	2.41E+00	2.21E+00	2.43E+00
1093.44	2.34E+00	2.88E+00	2.56E+00	2.45E+00	2.35E+00	2.44E+00	2.38E+00	2.19E+00	2.41E+00
1094.4	2.33E+00	2.85E+00	2.54E+00	2.43E+00	2.33E+00	2.41E+00	2.36E+00	2.17E+00	2.39E+00
1095.37	2.31E+00	2.83E+00	2.51E+00	2.41E+00	2.31E+00	2.37E+00	2.34E+00	2.16E+00	2.37E+00
1096.33	2.29E+00	2.80E+00	2.49E+00	2.39E+00	2.29E+00	2.34E+00	2.32E+00	2.14E+00	2.35E+00
1097.3	2.27E+00	2.77E+00	2.46E+00	2.37E+00	2.27E+00	2.31E+00	2.30E+00	2.12E+00	2.33E+00
1098.26	2.25E+00	2.74E+00	2.44E+00	2.35E+00	2.26E+00	2.27E+00	2.28E+00	2.11E+00	2.31E+00
1099.23	2.24E+00	2.71E+00	2.41E+00	2.33E+00	2.24E+00	2.24E+00	2.26E+00	2.09E+00	2.29E+00
1100.19	2.22E+00	2.68E+00	2.39E+00	2.31E+00	2.22E+00	2.21E+00	2.24E+00	2.07E+00	2.27E+00
1101.16	2.20E+00	2.65E+00	2.36E+00	2.30E+00	2.21E+00	2.19E+00	2.22E+00	2.06E+00	2.25E+00
1102.12	2.18E+00	2.62E+00	2.34E+00	2.28E+00	2.19E+00	2.16E+00	2.20E+00	2.04E+00	2.23E+00
1103.08	2.16E+00	2.59E+00	2.31E+00	2.26E+00	2.17E+00	2.13E+00	2.18E+00	2.03E+00	2.21E+00
1104.05	2.14E+00	2.56E+00	2.29E+00	2.24E+00	2.15E+00	2.10E+00	2.16E+00	2.01E+00	2.19E+00
1105.01	2.12E+00	2.52E+00	2.26E+00	2.22E+00	2.13E+00	2.08E+00	2.14E+00	1.99E+00	2.17E+00
1105.98	2.10E+00	2.49E+00	2.24E+00	2.19E+00	2.11E+00	2.05E+00	2.11E+00	1.97E+00	2.14E+00
1106.94	2.08E+00	2.46E+00	2.21E+00	2.17E+00	2.09E+00	2.02E+00	2.09E+00	1.95E+00	2.12E+00
1107.9	2.05E+00	2.43E+00	2.18E+00	2.14E+00	2.06E+00	2.00E+00	2.06E+00	1.93E+00	2.10E+00
1108.87	2.03E+00	2.39E+00	2.15E+00	2.11E+00	2.04E+00	1.97E+00	2.04E+00	1.91E+00	2.07E+00
1109.83	2.00E+00	2.36E+00	2.12E+00	2.08E+00	2.01E+00	1.94E+00	2.01E+00	1.89E+00	2.05E+00
1110.8	1.97E+00	2.33E+00	2.09E+00	2.04E+00	1.98E+00	1.91E+00	1.98E+00	1.87E+00	2.02E+00
1111.76	1.94E+00	2.29E+00	2.06E+00	2.01E+00	1.95E+00	1.87E+00	1.95E+00	1.84E+00	1.99E+00
1112.72	1.91E+00	2.26E+00	2.03E+00	1.97E+00	1.92E+00	1.84E+00	1.93E+00	1.82E+00	1.96E+00
1113.69	1.88E+00	2.23E+00	1.99E+00	1.94E+00	1.89E+00	1.80E+00	1.90E+00	1.79E+00	1.93E+00
1114.65	1.85E+00	2.19E+00	1.96E+00	1.90E+00	1.85E+00	1.77E+00	1.87E+00	1.76E+00	1.90E+00
1115.62	1.82E+00	2.16E+00	1.93E+00	1.86E+00	1.82E+00	1.74E+00	1.84E+00	1.74E+00	1.87E+00
1116.58	1.79E+00	2.12E+00	1.89E+00	1.83E+00	1.79E+00	1.70E+00	1.81E+00	1.71E+00	1.83E+00
1117.55	1.76E+00	2.08E+00	1.86E+00	1.79E+00	1.76E+00	1.67E+00	1.78E+00	1.69E+00	1.80E+00
1118.51	1.73E+00	2.05E+00	1.83E+00	1.76E+00	1.73E+00	1.64E+00	1.75E+00	1.66E+00	1.77E+00
1119.47	1.70E+00	2.01E+00	1.79E+00	1.72E+00	1.70E+00	1.61E+00	1.72E+00	1.63E+00	1.74E+00
1120.44	1.67E+00	1.97E+00	1.76E+00	1.69E+00	1.67E+00	1.58E+00	1.69E+00	1.61E+00	1.71E+00
1121.4	1.64E+00	1.94E+00	1.73E+00	1.66E+00	1.65E+00	1.56E+00	1.66E+00	1.58E+00	1.68E+00
1122.37	1.62E+00	1.90E+00	1.70E+00	1.63E+00	1.62E+00	1.53E+00	1.63E+00	1.56E+00	1.66E+00
1123.33	1.59E+00	1.87E+00	1.67E+00	1.61E+00	1.60E+00	1.51E+00	1.61E+00	1.54E+00	1.63E+00
1124.3	1.56E+00	1.83E+00	1.65E+00	1.58E+00	1.58E+00	1.49E+00	1.58E+00	1.51E+00	1.60E+00
1125.26	1.54E+00	1.80E+00	1.62E+00	1.56E+00	1.56E+00	1.47E+00	1.55E+00	1.49E+00	1.57E+00
1126.22	1.51E+00	1.77E+00	1.59E+00	1.54E+00	1.54E+00	1.45E+00	1.53E+00	1.47E+00	1.55E+00
1127.19	1.49E+00	1.73E+00	1.56E+00	1.52E+00	1.52E+00	1.44E+00	1.50E+00	1.45E+00	1.52E+00
1128.15	1.47E+00	1.70E+00	1.54E+00	1.50E+00	1.51E+00	1.42E+00	1.48E+00	1.43E+00	1.50E+00
1129.12	1.45E+00	1.67E+00	1.52E+00	1.48E+00	1.50E+00	1.41E+00	1.45E+00	1.41E+00	1.48E+00
1130.08	1.43E+00	1.63E+00	1.50E+00	1.46E+00	1.48E+00	1.40E+00	1.43E+00	1.39E+00	1.46E+00
1131.05	1.41E+00	1.60E+00	1.48E+00	1.45E+00	1.48E+00	1.39E+00	1.41E+00	1.38E+00	1.44E+00
1132.01	1.39E+00	1.57E+00	1.46E+00	1.44E+00	1.47E+00	1.38E+00	1.40E+00	1.37E+00	1.42E+00
1132.97	1.38E+00	1.54E+00	1.45E+00	1.43E+00	1.47E+00	1.37E+00	1.38E+00	1.36E+00	1.41E+00
1133.94	1.36E+00	1.51E+00	1.43E+00	1.42E+00	1.46E+00	1.37E+00	1.37E+00	1.35E+00	1.39E+00
1134.9	1.35E+00	1.49E+00	1.42E+00	1.41E+00	1.46E+00	1.37E+00	1.35E+00	1.34E+00	1.38E+00
1135.87	1.34E+00	1.46E+00	1.41E+00	1.41E+00	1.47E+00	1.37E+00	1.34E+00	1.33E+00	1.37E+00
1136.83	1.33E+00	1.43E+00	1.40E+00	1.41E+00	1.47E+00	1.37E+00	1.34E+00	1.33E+00	1.36E+00
1137.8	1.32E+00	1.41E+00	1.39E+00	1.41E+00	1.48E+00	1.37E+00	1.33E+00	1.33E+00	1.36E+00
1138.76	1.31E+00	1.39E+00	1.38E+00	1.41E+00	1.48E+00	1.38E+00	1.32E+00	1.33E+00	1.35E+00
1139.72	1.30E+00	1.36E+00	1.38E+00	1.41E+00	1.49E+00	1.38E+00	1.32E+00	1.33E+00	1.35E+00
1140.69	1.30E+00	1.34E+00	1.37E+00	1.42E+00	1.50E+00	1.39E+00	1.32E+00	1.33E+00	1.35E+00
1141.65	1.29E+00	1.32E+00	1.37E+00	1.42E+00	1.51E+00	1.40E+00	1.31E+00	1.33E+00	1.35E+00
1142.62	1.29E+00	1.30E+00	1.36E+00	1.43E+00	1.52E+00	1.41E+00	1.31E+00	1.33E+00	1.35E+00
1143.58	1.28E+00	1.28E+00	1.36E+00	1.43E+00	1.53E+00	1.42E+00	1.31E+00	1.33E+00	1.35E+00
1144.54	1.28E+00	1.26E+00	1.35E+00	1.44E+00	1.54E+00	1.43E+00	1.31E+00	1.34E+00	1.35E+00
1145.51	1.27E+00	1.24E+00	1.35E+00	1.44E+00	1.55E+00	1.44E+00	1.31E+00	1.34E+00	1.35E+00
1146.47	1.27E+00	1.22E+00	1.35E+00	1.45E+00	1.56E+00	1.46E+00	1.30E+00	1.34E+00	1.35E+00
1147.44	1.26E+00	1.20E+00	1.34E+00	1.45E+00	1.57E+00	1.47E+00	1.30E+00	1.34E+00	1.35E+00
1148.4	1.26E+00	1.18E+00	1.34E+00	1.46E+00	1.58E+00	1.48E+00	1.30E+00	1.35E+00	1.35E+00
1149.37	1.25E+00	1.16E+00	1.34E+00	1.46E+00	1.59E+00	1.49E+00	1.30E+00	1.35E+00	1.36E+00
1150.33	1.25E+00	1.14E+00	1.34E+00	1.47E+00	1.60E+00	1.50E+00	1.30E+00	1.35E+00	1.36E+00
1151.3	1.24E+00	1.12E+00	1.33E+00	1.47E+00	1.61E+00	1.51E+00	1.30E+00	1.36E+00	1.36E+00
1152.26	1.24E+00	1.10E+00	1.33E+00	1.48E+00	1.62E+00	1.52E+00	1.30E+00	1.36E+00	1.36E+00
1153.22	1.23E+00	1.08E+00	1.33E+00	1.48E+00	1.63E+00	1.54E+00	1.30E+00	1.37E+00	1.36E+00
1154.19	1.23E+00	1.07E+00	1.33E+00	1.49E+00	1.64E+00	1.55E+00	1.30E+00	1.37E+00	1.36E+00
1155.15	1.22E+00	1.06E+00	1.32E+00	1.49E+00	1.66E+00	1.56E+00	1.30E+00	1.38E+00	1.37E+00
1156.12	1.21E+00	1.05E+00	1.32E+00	1.50E+00	1.67E+00	1.57E+00	1.30E+00	1.38E+00	1.37E+00
1157.08	1.20E+00	1.05E+00	1.32E+00	1.50E+00	1.68E+00	1.59E+00	1.30E+00	1.39E+00	1.37E+00
1158.04	1.20E+00	1.04E+00	1.32E+00	1.51E+00	1.69E+00	1.60E+00	1.30E+00	1.40E+00	1.38E+00
1159.01	1.19E+00	1.04E+00	1.33E+00	1.51E+00	1.70E+00	1.61E+00	1.30E+00	1.40E+00	1.38E+00
1159.97	1.18E+00	1.04E+00	1.33E+00	1.51E+00	1.71E+00	1.62E+00	1.30E+00	1.41E+00	1.38E+00
1160.94	1.16E+00	1.04E+00	1.33E+00	1.51E+00	1.71E+00	1.62E+00	1.30E+00	1.41E+00	1.38E+00
1161.9	1.15E+00	1.04E+00	1.33E+00	1.51E+00	1.71E+00	1.62E+00	1.29E+00	1.41E+00	1.38E+00
1162.87	1.14E+00	1.03E+00	1.32E+00	1.50E+00	1.71E+00	1.62E+00	1.29E+00	1.41E+00	1.38E+00
1163.83	1.12E+00	1.02E+00	1.32E+00	1.49E+00	1.71E+00	1.62E+00	1.28E+00	1.41E+00	1.37E+00
1164.79	1.10E+00	1.00E+00	1.31E+00	1.47E+00	1.70E+00	1.61E+00	1.26E+00	1.40E+00	1.36E+00
1165.76	1.08E+00	9.78E-01	1.29E+00	1.45E+00	1.69E+00	1.59E+00	1.25E+00	1.39E+00	1.35E+00
1166.72	1.06E+00	9.52E-01	1.27E+00	1.43E+00	1.68E+00	1.58E+00	1.23E+00	1.38E+00	1.33E+00
1167.69	1.03E+00	9.23E-01	1.26E+00	1.41E+00	1.66E+00	1.56E+00	1.22E+00	1.37E+00	1.32E+00
1168.65	1.01E+00	8.93E-01	1.24E+00	1.38E+00	1.64E+00	1.54E+00	1.20E+00	1.35E+00	1.30E+00
1169.62	9.89E-01	8.63E-01	1.22E+00	1.36E+00	1.63E+00	1.51E+00	1.18E+00	1.34E+00	1.28E+00
1170.58	9.67E-01	8.32E-01	1.20E+00	1.33E+00	1.61E+00	1.49E+00	1.16E+00	1.32E+00	1.26E+00
1171.54	9.46E-01	8.02E-01	1.17E+00	1.30E+00	1.58E+00	1.46E+00	1.14E+00	1.30E+00	1.24E+00
1172.51	9.26E-01	7.73E-01	1.15E+00	1.27E+00	1.56E+00	1.44E+00	1.12E+00	1.29E+00	1.22E+00
1173.47	9.07E-01	7.44E-01	1.13E+00	1.24E+00	1.54E+00	1.41E+00	1.10E+00	1.27E+00	1.19E+00
1174.44	8.90E-01	7.17E-01	1.10E+00	1.21E+00	1.51E+00	1.38E+00	1.08E+00	1.25E+00	1.17E+00
1175.4	8.73E-01	6.90E-01	1.08E+00	1.18E+00	1.48E+00	1.35E+00	1.05E+00	1.22E+00	1.14E+00
1176.36	8.57E-01	6.64E-01	1.05E+00	1.15E+00	1.45E+00	1.32E+00	1.03E+00	1.20E+00	1.12E+00
1177.33	8.42E-01	6.39E-01	1.02E+00	1.11E+00	1.41E+00	1.28E+00	1.01E+00	1.17E+00	1.09E+00
1178.29	8.27E-01	6.15E-01	9.92E-01	1.08E+00	1.37E+00	1.25E+00	9.81E-01	1.14E+00	1.06E+00
1179.26	8.13E-01	5.91E-01	9.60E-01	1.04E+00	1.33E+00	1.20E+00	9.55E-01	1.11E+00	1.03E+00
1180.22	8.00E-01	5.67E-01	9.26E-01	1.01E+00	1.29E+00	1.16E+00	9.27E-01	1.08E+00	9.94E-01
1181.19	7.88E-01	5.44E-01	8.91E-01	9.73E-01	1.25E+00	1.11E+00	9.00E-01	1.04E+00	9.59E-01
1182.15	7.78E-01	5.22E-01	8.58E-01	9.38E-01	1.20E+00	1.07E+00	8.74E-01	1.01E+00	9.26E-01
1183.12	7.70E-01	5.01E-01	8.27E-01	9.05E-01	1.16E+00	1.02E+00	8.50E-01	9.75E-01	8.95E-01
1184.08	7.63E-01	4.81E-01	7.99E-01	8.76E-01	1.13E+00	9.80E-01	8.29E-01	9.47E-01	8.67E-01
1185.04	7.59E-01	4.62E-01	7.74E-01	8.52E-01	1.10E+00	9.46E-01	8.12E-01	9.24E-01	8.44E-01
1186.01	7.57E-01	4.45E-01	7.55E-01	8.33E-01	1.08E+00	9.19E-01	7.99E-01	9.06E-01	8.26E-01
1186.97	7.57E-01	4.29E-01	7.39E-01	8.19E-01	1.07E+00	9.01E-01	7.90E-01	8.95E-01	8.14E-01
1187.94	7.59E-01	4.14E-01	7.29E-01	8.11E-01	1.06E+00	8.91E-01	7.86E-01	8.91E-01	8.07E-01
1188.9	7.63E-01	4.00E-01	7.23E-01	8.09E-01	1.06E+00	8.89E-01	7.87E-01	8.93E-01	8.06E-01
1189.86	7.69E-01	3.88E-01	7.21E-01	8.11E-01	1.07E+00	8.95E-01	7.92E-01	9.00E-01	8.10E-01
1190.83	7.77E-01	3.78E-01	7.22E-01	8.16E-01	1.08E+00	9.05E-01	8.01E-01	9.11E-01	8.17E-01
1191.79	7.86E-01	3.68E-01	7.25E-01	8.24E-01	1.09E+00	9.20E-01	8.12E-01	9.25E-01	8.28E-01
1192.76	7.96E-01	3.59E-01	7.29E-01	8.34E-01	1.11E+00	9.36E-01	8.25E-01	9.40E-01	8.39E-01
1193.72	8.07E-01	3.50E-01	7.32E-01	8.45E-01	1.12E+00	9.53E-01	8.38E-01	9.55E-01	8.50E-01
1194.68	8.18E-01	3.41E-01	7.34E-01	8.55E-01	1.13E+00	9.70E-01	8.51E-01	9.67E-01	8.60E-01
1195.65	8.28E-01	3.32E-01	7.33E-01	8.65E-01	1.14E+00	9.87E-01	8.61E-01	9.76E-01	8.68E-01
1196.61	8.39E-01	3.23E-01	7.30E-01	8.75E-01	1.15E+00	1.00E+00	8.70E-01	9.82E-01	8.73E-01
1197.58	8.49E-01	3.14E-01	7.24E-01	8.83E-01	1.16E+00	1.02E+00	8.76E-01	9.84E-01	8.74E-01
1198.54	8.59E-01	3.05E-01	7.16E-01	8.91E-01	1.17E+00	1.03E+00	8.79E-01	9.82E-01	8.73E-01
1199.51	8.68E-01	2.96E-01	7.07E-01	8.96E-01	1.17E+00	1.04E+00	8.80E-01	9.77E-01	8.69E-01
1200.47	8.76E-01	2.87E-01	6.96E-01	8.99E-01	1.17E+00	1.04E+00	8.79E-01	9.70E-01	8.63E-01
1201.44	8.84E-01	2.77E-01	6.85E-01	8.99E-01	1.17E+00	1.04E+00	8.76E-01	9.62E-01	8.55E-01
1202.4	8.90E-01	2.68E-01	6.74E-01	8.95E-01	1.16E+00	1.03E+00	8.73E-01	9.53E-01	8.47E-01
1203.36	8.96E-01	2.58E-01	6.63E-01	8.89E-01	1.15E+00	1.02E+00	8.69E-01	9.44E-01	8.37E-01
1204.33	9.01E-01	2.49E-01	6.53E-01	8.81E-01	1.14E+00	1.01E+00	8.64E-01	9.35E-01	8.28E-01
1205.29	9.06E-01	2.39E-01	6.45E-01	8.71E-01	1.13E+00	9.96E-01	8.61E-01	9.28E-01	8.21E-01
1206.26	9.11E-01	2.30E-01	6.38E-01	8.62E-01	1.12E+00	9.81E-01	8.57E-01	9.22E-01	8.14E-01
1207.22	9.15E-01	2.21E-01	6.32E-01	8.53E-01	1.11E+00	9.67E-01	8.55E-01	9.18E-01	8.09E-01
1208.18	9.19E-01	2.12E-01	6.27E-01	8.46E-01	1.10E+00	9.57E-01	8.54E-01	9.16E-01	8.05E-01
1209.15	9.24E-01	2.04E-01	6.24E-01	8.41E-01	1.10E+00	9.49E-01	8.54E-01	9.15E-01	8.03E-01
1210.11	9.28E-01	1.96E-01	6.22E-01	8.37E-01	1.10E+00	9.45E-01	8.55E-01	9.17E-01	8.03E-01
1211.08	9.33E-01	1.88E-01	6.21E-01	8.36E-01	1.10E+00	9.44E-01	8.58E-01	9.20E-01	8.04E-01
1212.04	9.37E-01	1.80E-01	6.22E-01	8.36E-01	1.10E+00	9.45E-01	8.61E-01	9.25E-01	8.06E-01
1213.01	9.43E-01	1.73E-01	6.24E-01	8.38E-01	1.10E+00	9.49E-01	8.65E-01	9.31E-01	8.10E-01
1213.97	9.48E-01	1.67E-01	6.26E-01	8.42E-01	1.11E+00	9.55E-01	8.70E-01	9.38E-01	8.14E-01
1214.93	9.54E-01	1.60E-01	6.28E-01	8.46E-01	1.11E+00	9.62E-01	8.75E-01	9.45E-01	8.19E-01
1215.9	9.59E-01	1.54E-01	6.31E-01	8.51E-01	1.12E+00	9.69E-01	8.81E-01	9.52E-01	8.24E-01
1216.86	9.64E-01	1.49E-01	6.33E-01	8.57E-01	1.13E+00	9.76E-01	8.86E-01	9.59E-01	8.30E-01
1217.83	9.69E-01	1.44E-01	6.35E-01	8.62E-01	1.13E+00	9.83E-01	8.91E-01	9.66E-01	8.35E-01
1218.79	9.74E-01	1.39E-01	6.36E-01	8.67E-01	1.14E+00	9.90E-01	8.97E-01	9.73E-01	8.40E-01
1219.76	9.78E-01	1.34E-01	6.38E-01	8.72E-01	1.14E+00	9.97E-01	9.02E-01	9.79E-01	8.45E-01
1220.72	9.83E-01	1.30E-01	6.40E-01	8.77E-01	1.15E+00	1.00E+00	9.07E-01	9.85E-01	8.50E-01
1221.68	9.87E-01	1.27E-01	6.41E-01	8.83E-01	1.15E+00	1.01E+00	9.11E-01	9.91E-01	8.54E-01
1222.65	9.91E-01	1.23E-01	6.42E-01	8.89E-01	1.16E+00	1.02E+00	9.15E-01	9.95E-01	8.58E-01
1223.61	9.95E-01	1.20E-01	6.43E-01	8.95E-01	1.16E+00	1.02E+00	9.18E-01	9.99E-01	8.60E-01
1224.58	9.97E-01	1.17E-01	6.42E-01	9.00E-01	1.17E+00	1.03E+00	9.20E-01	1.00E+00	8.61E-01
1225.54	1.00E+00	1.14E-01	6.41E-01	9.07E-01	1.17E+00	1.04E+00	9.20E-01	1.00E+00	8.61E-01
1226.51	1.00E+00	1.11E-01	6.39E-01	9.13E-01	1.18E+00	1.05E+00	9.20E-01	1.00E+00	8.60E-01
1227.47	1.00E+00	1.09E-01	6.38E-01	9.19E-01	1.18E+00	1.06E+00	9.21E-01	1.00E+00	8.59E-01
1228.43	1.00E+00	1.06E-01	6.37E-01	9.26E-01	1.19E+00	1.07E+00	9.21E-01	1.00E+00	8.58E-01
1229.4	1.01E+00	1.04E-01	6.37E-01	9.33E-01	1.19E+00	1.08E+00	9.22E-01	1.00E+00	8.58E-01
1230.36	1.01E+00	1.02E-01	6.37E-01	9.39E-01	1.20E+00	1.09E+00	9.24E-01	1.01E+00	8.59E-01
1231.33	1.01E+00	1.00E-01	6.37E-01	9.44E-01	1.21E+00	1.09E+00	9.26E-01	1.01E+00	8.61E-01
1232.29	1.01E+00	9.82E-02	6.38E-01	9.47E-01	1.21E+00	1.10E+00	9.28E-01	1.01E+00	8.62E-01
1233.26	1.01E+00	9.61E-02	6.38E-01	9.48E-01	1.21E+00	1.10E+00	9.29E-01	1.02E+00	8.63E-01
1234.22	1.01E+00	9.40E-02	6.39E-01	9.48E-01	1.21E+00	1.10E+00	9.30E-01	1.02E+00	8.64E-01
1235.18	1.01E+00	9.20E-02	6.39E-01	9.47E-01	1.21E+00	1.10E+00	9.30E-01	1.03E+00	8.65E-01
1236.15	1.01E+00	9.02E-02	6.40E-01	9.45E-01	1.21E+00	1.10E+00	9.30E-01	1.03E+00	8.65E-01
1237.11	1.01E+00	8.85E-02	6.40E-01	9.43E-01	1.21E+00	1.10E+00	9.30E-01	1.03E+00	8.66E-01
1238.08	1.01E+00	8.70E-02	6.40E-01	9.41E-01	1.21E+00	1.09E+00	9.29E-01	1.03E+00	8.66E-01
1239.04	1.01E+00	8.54E-02	6.40E-01	9.39E-01	1.21E+00	1.09E+00	9.29E-01	1.04E+00	8.65E-01
1240	1.00E+00	8.38E-02	6.38E-01	9.37E-01	1.20E+00	1.09E+00	9.28E-01	1.04E+00	8.64E-01
1240.97	1.00E+00	8.22E-02	6.36E-01	9.36E-01	1.20E+00	1.08E+00	9.27E-01	1.04E+00	8.63E-01
1241.93	1.00E+00	8.04E-02	6.34E-01	9.34E-01	1.19E+00	1.08E+00	9.27E-01	1.03E+00	8.62E-01
1242.9	9.99E-01	7.88E-02	6.32E-01	9.32E-01	1.19E+00	1.07E+00	9.27E-01	1.03E+00	8.61E-01
1243.86	9.99E-01	7.73E-02	6.31E-01	9.32E-01	1.19E+00	1.07E+00	9.27E-01	1.04E+00	8.62E-01
1244.82	9.98E-01	7.60E-02	6.30E-01	9.32E-01	1.18E+00	1.07E+00	9.29E-01	1.04E+00	8.63E-01
1245.79	9.98E-01	7.49E-02	6.30E-01	9.32E-01	1.18E+00	1.07E+00	9.30E-01	1.04E+00	8.65E-01
1246.75	9.98E-01	7.38E-02	6.29E-01	9.33E-01	1.18E+00	1.08E+00	9.31E-01	1.04E+00	8.66E-01
1247.72	9.98E-01	7.27E-02	6.27E-01	9.33E-01	1.18E+00	1.08E+00	9.31E-01	1.04E+00	8.66E-01
1248.68	9.98E-01	7.15E-02	6.23E-01	9.33E-01	1.18E+00	1.08E+00	9.30E-01	1.04E+00	8.64E-01
1249.65	9.97E-01	7.02E-02	6.18E-01	9.31E-01	1.18E+00	1.08E+00	9.27E-01	1.04E+00	8.59E-01
1250.61	9.96E-01	6.90E-02	6.11E-01	9.29E-01	1.18E+00	1.07E+00	9.23E-01	1.03E+00	8.53E-01
1251.58	9.96E-01	6.81E-02	6.05E-01	9.28E-01	1.17E+00	1.07E+00	9.19E-01	1.03E+00	8.46E-01
1252.54	9.97E-01	6.76E-02	5.99E-01	9.27E-01	1.17E+00	1.07E+00	9.15E-01	1.02E+00	8.39E-01
1253.5	9.97E-01	6.76E-02	5.94E-01	9.27E-01	1.17E+00	1.08E+00	9.12E-01	1.02E+00	8.34E-01
1254.47	9.99E-01	6.80E-02	5.90E-01	9.29E-01	1.17E+00	1.08E+00	9.11E-01	1.01E+00	8.30E-01
1255.43	1.00E+00	6.88E-02	5.88E-01	9.32E-01	1.18E+00	1.09E+00	9.10E-01	1.01E+00	8.28E-01
1256.4	1.00E+00	6.98E-02	5.86E-01	9.37E-01	1.18E+00	1.10E+00	9.11E-01	1.01E+00	8.27E-01
1257.36	1.00E+00	7.08E-02	5.85E-01	9.42E-01	1.19E+00	1.11E+00	9.13E-01	1.01E+00	8.27E-01
1258.32	1.01E+00	7.17E-02	5.83E-01	9.47E-01	1.19E+00	1.12E+00	9.14E-01	1.02E+00	8.28E-01
1259.29	1.01E+00	7.24E-02	5.80E-01	9.52E-01	1.20E+00	1.13E+00	9.15E-01	1.02E+00	8.28E-01
1260.25	1.01E+00	7.29E-02	5.76E-01	9.55E-01	1.20E+00	1.14E+00	9.16E-01	1.02E+00	8.27E-01
1261.22	1.01E+00	7.31E-02	5.72E-01	9.56E-01	1.20E+00	1.14E+00	9.15E-01	1.02E+00	8.24E-01
1262.18	1.02E+00	7.32E-02	5.66E-01	9.55E-01	1.20E+00	1.14E+00	9.14E-01	1.01E+00	8.20E-01
1263.15	1.02E+00	7.31E-02	5.61E-01	9.50E-01	1.19E+00	1.14E+00	9.12E-01	1.01E+00	8.16E-01
1264.11	1.02E+00	7.32E-02	5.55E-01	9.43E-01	1.18E+00	1.13E+00	9.08E-01	1.00E+00	8.11E-01
1265.07	1.02E+00	7.36E-02	5.51E-01	9.33E-01	1.17E+00	1.12E+00	9.05E-01	9.98E-01	8.06E-01
1266.04	1.02E+00	7.41E-02	5.48E-01	9.22E-01	1.16E+00	1.11E+00	9.02E-01	9.94E-01	8.03E-01
1267	1.01E+00	7.48E-02	5.46E-01	9.11E-01	1.14E+00	1.09E+00	9.00E-01	9.91E-01	8.01E-01
1267.97	1.01E+00	7.54E-02	5.45E-01	9.01E-01	1.13E+00	1.08E+00	8.98E-01	9.90E-01	8.01E-01
1268.93	1.01E+00	7.56E-02	5.44E-01	8.91E-01	1.12E+00	1.07E+00	8.96E-01	9.88E-01	8.00E-01
1269.9	1.00E+00	7.50E-02	5.42E-01	8.81E-01	1.11E+00	1.06E+00	8.93E-01	9.86E-01	7.99E-01
1270.86	9.98E-01	7.34E-02	5.39E-01	8.71E-01	1.10E+00	1.05E+00	8.90E-01	9.84E-01	7.96E-01
1271.82	9.92E-01	7.09E-02	5.34E-01	8.61E-01	1.09E+00	1.04E+00	8.85E-01	9.79E-01	7.92E-01
1272.79	9.86E-01	6.77E-02	5.29E-01	8.50E-01	1.08E+00	1.03E+00	8.79E-01	9.73E-01	7.86E-01
1273.75	9.78E-01	6.41E-02	5.22E-01	8.38E-01	1.07E+00	1.01E+00	8.71E-01	9.66E-01	7.79E-01
1274.72	9.70E-01	6.05E-02	5.15E-01	8.27E-01	1.06E+00	1.00E+00	8.64E-01	9.58E-01	7.71E-01
1275.68	9.62E-01	5.69E-02	5.08E-01	8.15E-01	1.05E+00	9.87E-01	8.56E-01	9.51E-01	7.63E-01
1276.64	9.54E-01	5.34E-02	5.01E-01	8.04E-01	1.04E+00	9.75E-01	8.48E-01	9.44E-01	7.56E-01
1277.61	9.45E-01	5.00E-02	4.95E-01	7.93E-01	1.03E+00	9.63E-01	8.41E-01	9.38E-01	7.49E-01
1278.57	9.36E-01	4.65E-02	4.88E-01	7.83E-01	1.02E+00	9.51E-01	8.34E-01	9.32E-01	7.43E-01
1279.54	9.27E-01	4.28E-02	4.81E-01	7.72E-01	1.01E+00	9.40E-01	8.26E-01	9.27E-01	7.36E-01
1280.5	9.18E-01	3.89E-02	4.75E-01	7.62E-01	9.97E-01	9.29E-01	8.19E-01	9.22E-01	7.29E-01
1281.47	9.08E-01	3.49E-02	4.68E-01	7.51E-01	9.86E-01	9.18E-01	8.12E-01	9.16E-01	7.23E-01
1282.43	8.99E-01	3.09E-02	4.62E-01	7.41E-01	9.75E-01	9.07E-01	8.04E-01	9.10E-01	7.16E-01
1283.4	8.90E-01	2.70E-02	4.55E-01	7.31E-01	9.65E-01	8.97E-01	7.97E-01	9.03E-01	7.10E-01
1284.36	8.81E-01	2.32E-02	4.49E-01	7.21E-01	9.54E-01	8.88E-01	7.90E-01	8.97E-01	7.04E-01
1285.32	8.72E-01	1.95E-02	4.44E-01	7.12E-01	9.44E-01	8.79E-01	7.83E-01	8.90E-01	6.98E-01
1286.29	8.63E-01	1.58E-02	4.38E-01	7.04E-01	9.35E-01	8.71E-01	7.76E-01	8.84E-01	6.92E-01
1287.25	8.55E-01	1.23E-02	4.34E-01	6.95E-01	9.25E-01	8.63E-01	7.69E-01	8.78E-01	6.87E-01
1288.22	8.47E-01	8.98E-03	4.30E-01	6.87E-01	9.16E-01	8.55E-01	7.63E-01	8.72E-01	6.82E-01
1289.18	8.40E-01	6.05E-03	4.27E-01	6.79E-01	9.07E-01	8.46E-01	7.57E-01	8.68E-01	6.79E-01
1290.14	8.34E-01	3.62E-03	4.25E-01	6.71E-01	8.98E-01	8.38E-01	7.53E-01	8.64E-01	6.76E-01
1291.11	8.29E-01	1.80E-03	4.25E-01	6.64E-01	8.89E-01	8.30E-01	7.49E-01	8.62E-01	6.76E-01
1292.07	8.25E-01	5.93E-04	4.27E-01	6.57E-01	8.82E-01	8.23E-01	7.48E-01	8.61E-01	6.76E-01
1293.04	8.22E-01	-6.78E-15	4.30E-01	6.52E-01	8.76E-01	8.17E-01	7.47E-01	8.62E-01	6.79E-01
1294	8.20E-01	7.03E-15	4.35E-01	6.47E-01	8.70E-01	8.12E-01	7.49E-01	8.65E-01	6.83E-01
1294.97	8.20E-01	5.91E-04	4.41E-01	6.43E-01	8.67E-01	8.09E-01	7.51E-01	8.70E-01	6.89E-01
1295.93	8.21E-01	1.83E-03	4.48E-01	6.41E-01	8.64E-01	8.08E-01	7.56E-01	8.76E-01	6.96E-01
1296.89	8.24E-01	3.80E-03	4.57E-01	6.39E-01	8.62E-01	8.07E-01	7.61E-01	8.84E-01	7.05E-01
1297.86	8.29E-01	6.53E-03	4.66E-01	6.39E-01	8.61E-01	8.07E-01	7.68E-01	8.93E-01	7.16E-01
1298.82	8.35E-01	1.01E-02	4.76E-01	6.39E-01	8.60E-01	8.08E-01	7.76E-01	9.02E-01	7.28E-01
1299.79	8.44E-01	1.43E-02	4.86E-01	6.40E-01	8.60E-01	8.10E-01	7.85E-01	9.13E-01	7.41E-01
1300.75	8.53E-01	1.92E-02	4.97E-01	6.41E-01	8.60E-01	8.12E-01	7.95E-01	9.23E-01	7.55E-01
1301.71	8.64E-01	2.46E-02	5.08E-01	6.42E-01	8.59E-01	8.14E-01	8.06E-01	9.34E-01	7.70E-01
1302.68	8.76E-01	3.07E-02	5.20E-01	6.44E-01	8.58E-01	8.16E-01	8.18E-01	9.45E-01	7.86E-01
1303.64	8.90E-01	3.75E-02	5.32E-01	6.46E-01	8.57E-01	8.17E-01	8.30E-01	9.57E-01	8.04E-01
1304.61	9.05E-01	4.52E-02	5.47E-01	6.48E-01	8.56E-01	8.19E-01	8.45E-01	9.71E-01	8.24E-01
1305.57	9.22E-01	5.39E-02	5.63E-01	6.51E-01	8.55E-01	8.21E-01	8.62E-01	9.86E-01	8.46E-01
1306.54	9.41E-01	6.35E-02	5.82E-01	6.54E-01	8.54E-01	8.24E-01	8.80E-01	1.00E+00	8.70E-01
1307.5	9.62E-01	7.39E-02	6.02E-01	6.58E-01	8.55E-01	8.28E-01	9.01E-01	1.02E+00	8.97E-01
1308.46	9.83E-01	8.48E-02	6.23E-01	6.64E-01	8.57E-01	8.33E-01	9.23E-01	1.04E+00	9.24E-01
1309.43	1.00E+00	9.55E-02	6.45E-01	6.69E-01	8.59E-01	8.40E-01	9.44E-01	1.07E+00	9.51E-01
1310.39	1.02E+00	1.06E-01	6.65E-01	6.75E-01	8.63E-01	8.47E-01	9.64E-01	1.09E+00	9.76E-01
1311.36	1.04E+00	1.15E-01	6.84E-01	6.81E-01	8.67E-01	8.54E-01	9.81E-01	1.11E+00	9.98E-01
1312.32	1.05E+00	1.22E-01	7.00E-01	6.87E-01	8.71E-01	8.63E-01	9.95E-01	1.12E+00	1.01E+00
1313.29	1.06E+00	1.28E-01	7.12E-01	6.93E-01	8.75E-01	8.71E-01	1.00E+00	1.13E+00	1.02E+00
1314.25	1.06E+00	1.31E-01	7.21E-01	6.98E-01	8.80E-01	8.80E-01	1.01E+00	1.14E+00	1.03E+00
1315.21	1.06E+00	1.32E-01	7.25E-01	7.03E-01	8.84E-01	8.88E-01	1.01E+00	1.14E+00	1.03E+00
1316.18	1.05E+00	1.31E-01	7.26E-01	7.06E-01	8.88E-01	8.96E-01	9.98E-01	1.13E+00	1.02E+00
1317.14	1.04E+00	1.27E-01	7.22E-01	7.08E-01	8.91E-01	9.02E-01	9.85E-01	1.12E+00	1.00E+00
1318.11	1.02E+00	1.22E-01	7.14E-01	7.08E-01	8.93E-01	9.05E-01	9.69E-01	1.11E+00	9.80E-01
1319.07	1.00E+00	1.15E-01	7.03E-01	7.06E-01	8.92E-01	9.06E-01	9.49E-01	1.09E+00	9.56E-01
1320.04	9.82E-01	1.07E-01	6.89E-01	7.02E-01	8.90E-01	9.05E-01	9.27E-01	1.07E+00	9.28E-01
1321	9.61E-01	9.78E-02	6.73E-01	6.97E-01	8.86E-01	9.01E-01	9.04E-01	1.04E+00	8.99E-01
1321.96	9.41E-01	8.87E-02	6.56E-01	6.90E-01	8.80E-01	8.94E-01	8.80E-01	1.02E+00	8.68E-01
1322.93	9.21E-01	7.96E-02	6.37E-01	6.82E-01	8.73E-01	8.86E-01	8.56E-01	9.92E-01	8.38E-01
1323.89	9.01E-01	7.06E-02	6.18E-01	6.74E-01	8.64E-01	8.76E-01	8.33E-01	9.66E-01	8.07E-01
1324.86	8.82E-01	6.20E-02	5.98E-01	6.66E-01	8.55E-01	8.66E-01	8.10E-01	9.41E-01	7.78E-01
1325.82	8.63E-01	5.38E-02	5.78E-01	6.57E-01	8.45E-01	8.54E-01	7.88E-01	9.15E-01	7.49E-01
1326.78	8.45E-01	4.62E-02	5.59E-01	6.49E-01	8.35E-01	8.43E-01	7.66E-01	8.90E-01	7.21E-01
1327.75	8.28E-01	3.93E-02	5.40E-01	6.42E-01	8.25E-01	8.33E-01	7.46E-01	8.67E-01	6.95E-01
1328.71	8.13E-01	3.31E-02	5.22E-01	6.36E-01	8.16E-01	8.23E-01	7.27E-01	8.45E-01	6.71E-01
1329.68	7.99E-01	2.77E-02	5.06E-01	6.31E-01	8.09E-01	8.15E-01	7.10E-01	8.25E-01	6.49E-01
1330.64	7.86E-01	2.29E-02	4.91E-01	6.28E-01	8.03E-01	8.09E-01	6.95E-01	8.08E-01	6.30E-01
1331.61	7.75E-01	1.86E-02	4.78E-01	6.26E-01	7.99E-01	8.06E-01	6.81E-01	7.93E-01	6.12E-01
1332.57	7.64E-01	1.48E-02	4.67E-01	6.25E-01	7.97E-01	8.04E-01	6.70E-01	7.80E-01	5.97E-01
1333.54	7.55E-01	1.14E-02	4.57E-01	6.26E-01	7.96E-01	8.05E-01	6.59E-01	7.69E-01	5.84E-01
1334.5	7.46E-01	8.37E-03	4.50E-01	6.28E-01	7.98E-01	8.07E-01	6.51E-01	7.61E-01	5.72E-01
1335.46	7.38E-01	5.83E-03	4.45E-01	6.31E-01	8.01E-01	8.12E-01	6.43E-01	7.54E-01	5.63E-01
1336.43	7.31E-01	3.82E-03	4.41E-01	6.34E-01	8.06E-01	8.18E-01	6.37E-01	7.50E-01	5.56E-01
1337.39	7.25E-01	2.32E-03	4.39E-01	6.39E-01	8.13E-01	8.25E-01	6.33E-01	7.47E-01	5.51E-01
1338.36	7.20E-01	1.26E-03	4.38E-01	6.44E-01	8.20E-01	8.33E-01	6.30E-01	7.46E-01	5.46E-01
1339.32	7.16E-01	5.39E-04	4.36E-01	6.48E-01	8.27E-01	8.40E-01	6.28E-01	7.45E-01	5.43E-01
1340.28	7.12E-01	1.07E-04	4.34E-01	6.52E-01	8.32E-01	8.45E-01	6.26E-01	7.45E-01	5.40E-01
1341.25	7.09E-01	-2.42E-16	4.32E-01	6.54E-01	8.36E-01	8.48E-01	6.24E-01	7.44E-01	5.38E-01
1342.21	7.07E-01	3.16E-04	4.30E-01	6.54E-01	8.38E-01	8.49E-01	6.23E-01	7.43E-01	5.35E-01
1343.18	7.06E-01	1.13E-03	4.29E-01	6.54E-01	8.38E-01	8.48E-01	6.21E-01	7.43E-01	5.33E-01
1344.14	7.06E-01	2.48E-03	4.28E-01	6.53E-01	8.37E-01	8.45E-01	6.21E-01	7.42E-01	5.32E-01
1345.11	7.08E-01	4.34E-03	4.29E-01	6.52E-01	8.35E-01	8.42E-01	6.21E-01	7.41E-01	5.32E-01
1346.07	7.11E-01	6.63E-03	4.30E-01	6.52E-01	8.34E-01	8.39E-01	6.21E-01	7.41E-01	5.32E-01
1347.03	7.14E-01	9.26E-03	4.32E-01	6.52E-01	8.33E-01	8.37E-01	6.22E-01	7.41E-01	5.33E-01
1348	7.18E-01	1.22E-02	4.35E-01	6.53E-01	8.33E-01	8.35E-01	6.24E-01	7.42E-01	5.35E-01
1348.96	7.23E-01	1.54E-02	4.38E-01	6.54E-01	8.34E-01	8.34E-01	6.26E-01	7.44E-01	5.37E-01
1349.93	7.29E-01	1.90E-02	4.43E-01	6.57E-01	8.36E-01	8.35E-01	6.30E-01	7.46E-01	5.41E-01
1350.89	7.35E-01	2.30E-02	4.48E-01	6.61E-01	8.39E-01	8.37E-01	6.34E-01	7.50E-01	5.46E-01
1351.86	7.43E-01	2.76E-02	4.55E-01	6.67E-01	8.44E-01	8.42E-01	6.40E-01	7.56E-01	5.52E-01
1352.82	7.51E-01	3.27E-02	4.63E-01	6.73E-01	8.50E-01	8.48E-01	6.48E-01	7.63E-01	5.60E-01
1353.78	7.61E-01	3.84E-02	4.72E-01	6.81E-01	8.58E-01	8.56E-01	6.56E-01	7.72E-01	5.68E-01
1354.75	7.70E-01	4.43E-02	4.82E-01	6.89E-01	8.66E-01	8.65E-01	6.65E-01	7.82E-01	5.78E-01
1355.71	7.80E-01	5.03E-02	4.92E-01	6.98E-01	8.75E-01	8.75E-01	6.74E-01	7.92E-01	5.88E-01
1356.68	7.90E-01	5.63E-02	5.01E-01	7.06E-01	8.84E-01	8.85E-01	6.84E-01	8.02E-01	5.98E-01
1357.64	7.99E-01	6.22E-02	5.10E-01	7.15E-01	8.93E-01	8.96E-01	6.93E-01	8.12E-01	6.08E-01
1358.6	8.09E-01	6.80E-02	5.19E-01	7.23E-01	9.02E-01	9.06E-01	7.02E-01	8.21E-01	6.18E-01
1359.57	8.18E-01	7.38E-02	5.28E-01	7.32E-01	9.10E-01	9.17E-01	7.11E-01	8.30E-01	6.27E-01
1360.53	8.28E-01	7.97E-02	5.37E-01	7.41E-01	9.19E-01	9.29E-01	7.20E-01	8.40E-01	6.37E-01
1361.5	8.38E-01	8.55E-02	5.46E-01	7.50E-01	9.27E-01	9.40E-01	7.30E-01	8.48E-01	6.46E-01
1362.46	8.48E-01	9.13E-02	5.56E-01	7.59E-01	9.35E-01	9.52E-01	7.39E-01	8.57E-01	6.55E-01
1363.43	8.56E-01	9.68E-02	5.65E-01	7.66E-01	9.41E-01	9.62E-01	7.47E-01	8.64E-01	6.63E-01
1364.39	8.64E-01	1.02E-01	5.74E-01	7.73E-01	9.46E-01	9.72E-01	7.55E-01	8.70E-01	6.69E-01
1365.36	8.71E-01	1.07E-01	5.82E-01	7.78E-01	9.50E-01	9.80E-01	7.61E-01	8.75E-01	6.75E-01
1366.32	8.78E-01	1.11E-01	5.90E-01	7.82E-01	9.52E-01	9.87E-01	7.66E-01	8.80E-01	6.80E-01
1367.28	8.84E-01	1.16E-01	5.97E-01	7.85E-01	9.55E-01	9.95E-01	7.71E-01	8.84E-01	6.84E-01
1368.25	8.89E-01	1.20E-01	6.04E-01	7.89E-01	9.57E-01	1.00E+00	7.75E-01	8.88E-01	6.89E-01
1369.21	8.94E-01	1.24E-01	6.11E-01	7.92E-01	9.59E-01	1.01E+00	7.79E-01	8.92E-01	6.93E-01
1370.18	8.98E-01	1.28E-01	6.16E-01	7.94E-01	9.62E-01	1.02E+00	7.83E-01	8.96E-01	6.97E-01
1371.14	9.00E-01	1.31E-01	6.21E-01	7.96E-01	9.63E-01	1.02E+00	7.85E-01	8.99E-01	6.99E-01
1372.1	9.00E-01	1.34E-01	6.25E-01	7.96E-01	9.64E-01	1.03E+00	7.86E-01	8.99E-01	7.00E-01
1373.07	8.99E-01	1.36E-01	6.28E-01	7.94E-01	9.63E-01	1.03E+00	7.85E-01	8.98E-01	7.00E-01
1374.03	8.97E-01	1.38E-01	6.30E-01	7.91E-01	9.59E-01	1.04E+00	7.83E-01	8.96E-01	6.97E-01
1375	8.94E-01	1.40E-01	6.31E-01	7.86E-01	9.53E-01	1.03E+00	7.79E-01	8.91E-01	6.94E-01
1375.96	8.90E-01	1.40E-01	6.30E-01	7.78E-01	9.44E-01	1.03E+00	7.74E-01	8.84E-01	6.88E-01
1376.92	8.85E-01	1.41E-01	6.28E-01	7.69E-01	9.34E-01	1.02E+00	7.67E-01	8.76E-01	6.81E-01
1377.89	8.79E-01	1.40E-01	6.24E-01	7.59E-01	9.21E-01	1.01E+00	7.59E-01	8.66E-01	6.73E-01
1378.85	8.73E-01	1.39E-01	6.18E-01	7.47E-01	9.06E-01	9.91E-01	7.50E-01	8.55E-01	6.64E-01
1379.82	8.66E-01	1.37E-01	6.10E-01	7.34E-01	8.91E-01	9.75E-01	7.40E-01	8.43E-01	6.54E-01
1380.78	8.58E-01	1.35E-01	6.02E-01	7.20E-01	8.74E-01	9.57E-01	7.30E-01	8.31E-01	6.43E-01
1381.75	8.49E-01	1.33E-01	5.94E-01	7.07E-01	8.59E-01	9.40E-01	7.20E-01	8.19E-01	6.33E-01
1382.71	8.41E-01	1.30E-01	5.86E-01	6.95E-01	8.44E-01	9.22E-01	7.10E-01	8.08E-01	6.23E-01
1383.68	8.33E-01	1.28E-01	5.78E-01	6.83E-01	8.30E-01	9.04E-01	7.01E-01	7.98E-01	6.13E-01
1384.64	8.24E-01	1.26E-01	5.69E-01	6.71E-01	8.16E-01	8.87E-01	6.92E-01	7.87E-01	6.04E-01
1385.6	8.14E-01	1.23E-01	5.61E-01	6.60E-01	8.04E-01	8.71E-01	6.83E-01	7.77E-01	5.95E-01
1386.57	8.04E-01	1.20E-01	5.52E-01	6.49E-01	7.92E-01	8.55E-01	6.74E-01	7.68E-01	5.86E-01
1387.53	7.94E-01	1.17E-01	5.44E-01	6.39E-01	7.82E-01	8.41E-01	6.65E-01	7.59E-01	5.77E-01
1388.5	7.84E-01	1.14E-01	5.36E-01	6.30E-01	7.72E-01	8.28E-01	6.58E-01	7.51E-01	5.70E-01
1389.46	7.76E-01	1.12E-01	5.29E-01	6.22E-01	7.65E-01	8.18E-01	6.51E-01	7.45E-01	5.63E-01
1390.42	7.70E-01	1.11E-01	5.24E-01	6.17E-01	7.59E-01	8.11E-01	6.46E-01	7.40E-01	5.59E-01
1391.39	7.65E-01	1.10E-01	5.21E-01	6.13E-01	7.55E-01	8.06E-01	6.42E-01	7.37E-01	5.55E-01
1392.35	7.61E-01	1.09E-01	5.19E-01	6.10E-01	7.53E-01	8.04E-01	6.39E-01	7.36E-01	5.53E-01
1393.32	7.58E-01	1.09E-01	5.17E-01	6.08E-01	7.52E-01	8.03E-01	6.37E-01	7.34E-01	5.51E-01
1394.28	7.54E-01	1.08E-01	5.15E-01	6.07E-01	7.51E-01	8.04E-01	6.35E-01	7.33E-01	5.49E-01
1395.25	7.50E-01	1.08E-01	5.13E-01	6.06E-01	7.51E-01	8.04E-01	6.33E-01	7.31E-01	5.46E-01
1396.21	7.47E-01	1.07E-01	5.10E-01	6.04E-01	7.49E-01	8.04E-01	6.30E-01	7.28E-01	5.42E-01
1397.17	7.44E-01	1.06E-01	5.07E-01	6.02E-01	7.47E-01	8.03E-01	6.27E-01	7.24E-01	5.38E-01
1398.14	7.42E-01	1.06E-01	5.04E-01	6.01E-01	7.45E-01	8.01E-01	6.25E-01	7.20E-01	5.34E-01
1399.1	7.42E-01	1.07E-01	5.01E-01	6.00E-01	7.43E-01	7.99E-01	6.23E-01	7.16E-01	5.31E-01
1400.07	7.42E-01	1.09E-01	5.00E-01	5.99E-01	7.41E-01	7.98E-01	6.22E-01	7.13E-01	5.28E-01
1401.03	7.44E-01	1.10E-01	4.99E-01	5.99E-01	7.39E-01	7.97E-01	6.21E-01	7.10E-01	5.27E-01
1402	7.46E-01	1.12E-01	4.99E-01	6.00E-01	7.39E-01	7.97E-01	6.21E-01	7.08E-01	5.26E-01
1402.96	7.48E-01	1.14E-01	4.99E-01	6.02E-01	7.39E-01	7.98E-01	6.21E-01	7.06E-01	5.26E-01
1403.92	7.50E-01	1.16E-01	4.99E-01	6.05E-01	7.41E-01	8.01E-01	6.22E-01	7.06E-01	5.27E-01
1404.89	7.53E-01	1.18E-01	5.01E-01	6.09E-01	7.44E-01	8.04E-01	6.24E-01	7.06E-01	5.30E-01
1405.85	7.57E-01	1.20E-01	5.04E-01	6.14E-01	7.49E-01	8.10E-01	6.28E-01	7.09E-01	5.33E-01
1406.82	7.62E-01	1.23E-01	5.08E-01	6.22E-01	7.56E-01	8.18E-01	6.32E-01	7.13E-01	5.38E-01
1407.78	7.69E-01	1.27E-01	5.14E-01	6.30E-01	7.66E-01	8.28E-01	6.39E-01	7.19E-01	5.44E-01
1408.74	7.76E-01	1.31E-01	5.21E-01	6.41E-01	7.77E-01	8.40E-01	6.46E-01	7.27E-01	5.51E-01
1409.71	7.83E-01	1.35E-01	5.27E-01	6.52E-01	7.89E-01	8.53E-01	6.53E-01	7.36E-01	5.59E-01
1410.67	7.90E-01	1.39E-01	5.34E-01	6.63E-01	8.02E-01	8.67E-01	6.61E-01	7.45E-01	5.68E-01
1411.64	7.97E-01	1.43E-01	5.41E-01	6.73E-01	8.15E-01	8.81E-01	6.69E-01	7.55E-01	5.76E-01
1412.6	8.03E-01	1.47E-01	5.47E-01	6.83E-01	8.26E-01	8.93E-01	6.77E-01	7.64E-01	5.84E-01
1413.57	8.10E-01	1.50E-01	5.52E-01	6.92E-01	8.36E-01	9.04E-01	6.84E-01	7.72E-01	5.92E-01
1414.53	8.17E-01	1.54E-01	5.57E-01	6.99E-01	8.45E-01	9.13E-01	6.90E-01	7.80E-01	5.99E-01
1415.5	8.24E-01	1.57E-01	5.61E-01	7.05E-01	8.51E-01	9.19E-01	6.95E-01	7.85E-01	6.05E-01
1416.46	8.30E-01	1.61E-01	5.64E-01	7.08E-01	8.55E-01	9.22E-01	6.99E-01	7.89E-01	6.09E-01
1417.42	8.35E-01	1.63E-01	5.64E-01	7.09E-01	8.56E-01	9.23E-01	7.02E-01	7.90E-01	6.12E-01
1418.39	8.38E-01	1.65E-01	5.62E-01	7.08E-01	8.54E-01	9.19E-01	7.03E-01	7.89E-01	6.12E-01
1419.35	8.41E-01	1.66E-01	5.58E-01	7.04E-01	8.50E-01	9.13E-01	7.02E-01	7.86E-01	6.11E-01
1420.32	8.42E-01	1.67E-01	5.53E-01	7.00E-01	8.45E-01	9.06E-01	7.01E-01	7.82E-01	6.09E-01
1421.28	8.44E-01	1.68E-01	5.49E-01	6.95E-01	8.40E-01	8.98E-01	7.01E-01	7.79E-01	6.07E-01
1422.24	8.46E-01	1.69E-01	5.46E-01	6.91E-01	8.36E-01	8.92E-01	7.01E-01	7.78E-01	6.06E-01
1423.21	8.48E-01	1.70E-01	5.46E-01	6.89E-01	8.33E-01	8.87E-01	7.02E-01	7.78E-01	6.07E-01
1424.17	8.51E-01	1.72E-01	5.46E-01	6.87E-01	8.31E-01	8.82E-01	7.03E-01	7.78E-01	6.07E-01
1425.14	8.54E-01	1.73E-01	5.46E-01	6.85E-01	8.30E-01	8.79E-01	7.05E-01	7.79E-01	6.09E-01
1426.1	8.56E-01	1.74E-01	5.46E-01	6.84E-01	8.29E-01	8.75E-01	7.06E-01	7.81E-01	6.10E-01
1427.07	8.57E-01	1.76E-01	5.46E-01	6.82E-01	8.29E-01	8.71E-01	7.08E-01	7.82E-01	6.12E-01
1428.03	8.58E-01	1.77E-01	5.46E-01	6.81E-01	8.29E-01	8.67E-01	7.09E-01	7.84E-01	6.15E-01
1428.99	8.60E-01	1.78E-01	5.47E-01	6.80E-01	8.30E-01	8.64E-01	7.11E-01	7.88E-01	6.18E-01
1429.96	8.62E-01	1.80E-01	5.48E-01	6.80E-01	8.32E-01	8.62E-01	7.14E-01	7.91E-01	6.22E-01
1430.92	8.64E-01	1.81E-01	5.50E-01	6.80E-01	8.34E-01	8.60E-01	7.17E-01	7.96E-01	6.27E-01
1431.89	8.65E-01	1.82E-01	5.50E-01	6.79E-01	8.36E-01	8.59E-01	7.19E-01	7.99E-01	6.31E-01
1432.85	8.66E-01	1.83E-01	5.50E-01	6.78E-01	8.37E-01	8.57E-01	7.21E-01	8.02E-01	6.33E-01
1433.82	8.65E-01	1.83E-01	5.48E-01	6.77E-01	8.38E-01	8.54E-01	7.22E-01	8.03E-01	6.35E-01
1434.78	8.63E-01	1.81E-01	5.45E-01	6.74E-01	8.37E-01	8.50E-01	7.21E-01	8.03E-01	6.35E-01
1435.74	8.61E-01	1.80E-01	5.42E-01	6.71E-01	8.36E-01	8.46E-01	7.20E-01	8.02E-01	6.34E-01
1436.71	8.58E-01	1.79E-01	5.39E-01	6.68E-01	8.35E-01	8.43E-01	7.19E-01	8.01E-01	6.34E-01
1437.67	8.57E-01	1.79E-01	5.38E-01	6.67E-01	8.35E-01	8.41E-01	7.19E-01	8.01E-01	6.34E-01
1438.64	8.57E-01	1.80E-01	5.38E-01	6.68E-01	8.37E-01	8.41E-01	7.20E-01	8.01E-01	6.35E-01
1439.6	8.57E-01	1.81E-01	5.41E-01	6.69E-01	8.39E-01	8.43E-01	7.21E-01	8.03E-01	6.36E-01
1440.56	8.59E-01	1.83E-01	5.44E-01	6.72E-01	8.42E-01	8.46E-01	7.22E-01	8.05E-01	6.38E-01
1441.53	8.60E-01	1.85E-01	5.48E-01	6.74E-01	8.45E-01	8.50E-01	7.24E-01	8.07E-01	6.39E-01
1442.49	8.61E-01	1.87E-01	5.51E-01	6.77E-01	8.47E-01	8.53E-01	7.25E-01	8.09E-01	6.40E-01
1443.46	8.63E-01	1.88E-01	5.54E-01	6.79E-01	8.49E-01	8.57E-01	7.26E-01	8.11E-01	6.41E-01
1444.42	8.65E-01	1.90E-01	5.56E-01	6.82E-01	8.52E-01	8.61E-01	7.27E-01	8.12E-01	6.42E-01
1445.39	8.67E-01	1.92E-01	5.58E-01	6.86E-01	8.55E-01	8.65E-01	7.28E-01	8.14E-01	6.43E-01
1446.35	8.68E-01	1.93E-01	5.60E-01	6.90E-01	8.59E-01	8.71E-01	7.30E-01	8.16E-01	6.45E-01
1447.31	8.69E-01	1.94E-01	5.62E-01	6.94E-01	8.63E-01	8.76E-01	7.31E-01	8.17E-01	6.46E-01
1448.28	8.68E-01	1.94E-01	5.64E-01	6.98E-01	8.68E-01	8.82E-01	7.31E-01	8.18E-01	6.47E-01
1449.24	8.67E-01	1.94E-01	5.65E-01	7.02E-01	8.71E-01	8.86E-01	7.30E-01	8.18E-01	6.47E-01
1450.21	8.64E-01	1.94E-01	5.66E-01	7.04E-01	8.72E-01	8.89E-01	7.28E-01	8.17E-01	6.46E-01
1451.17	8.61E-01	1.94E-01	5.67E-01	7.05E-01	8.72E-01	8.90E-01	7.25E-01	8.16E-01	6.45E-01
1452.14	8.58E-01	1.94E-01	5.67E-01	7.05E-01	8.71E-01	8.90E-01	7.22E-01	8.14E-01	6.44E-01
1453.1	8.55E-01	1.93E-01	5.68E-01	7.04E-01	8.69E-01	8.89E-01	7.19E-01	8.12E-01	6.42E-01
1454.06	8.49E-01	1.91E-01	5.67E-01	7.03E-01	8.68E-01	8.88E-01	7.15E-01	8.09E-01	6.40E-01
1455.03	8.39E-01	1.87E-01	5.64E-01	7.00E-01	8.66E-01	8.86E-01	7.09E-01	8.05E-01	6.37E-01
1455.99	8.24E-01	1.80E-01	5.59E-01	6.96E-01	8.64E-01	8.83E-01	7.01E-01	8.00E-01	6.31E-01
1456.96	8.04E-01	1.71E-01	5.50E-01	6.90E-01	8.61E-01	8.80E-01	6.92E-01	7.94E-01	6.24E-01
1457.92	7.83E-01	1.62E-01	5.40E-01	6.83E-01	8.57E-01	8.76E-01	6.82E-01	7.88E-01	6.17E-01
1458.88	7.65E-01	1.53E-01	5.32E-01	6.78E-01	8.55E-01	8.73E-01	6.74E-01	7.85E-01	6.11E-01
1459.85	7.52E-01	1.47E-01	5.26E-01	6.74E-01	8.53E-01	8.72E-01	6.69E-01	7.85E-01	6.08E-01
1460.81	7.42E-01	1.43E-01	5.23E-01	6.72E-01	8.52E-01	8.72E-01	6.66E-01	7.86E-01	6.06E-01
1461.78	7.33E-01	1.40E-01	5.18E-01	6.68E-01	8.49E-01	8.69E-01	6.62E-01	7.85E-01	6.04E-01
1462.74	7.23E-01	1.36E-01	5.11E-01	6.61E-01	8.42E-01	8.63E-01	6.55E-01	7.81E-01	5.98E-01
1463.71	7.10E-01	1.30E-01	4.98E-01	6.49E-01	8.28E-01	8.50E-01	6.45E-01	7.73E-01	5.87E-01
1464.67	6.94E-01	1.23E-01	4.81E-01	6.31E-01	8.09E-01	8.30E-01	6.31E-01	7.58E-01	5.72E-01
1465.64	6.75E-01	1.15E-01	4.60E-01	6.08E-01	7.85E-01	8.06E-01	6.13E-01	7.40E-01	5.53E-01
1466.6	6.57E-01	1.07E-01	4.39E-01	5.84E-01	7.57E-01	7.79E-01	5.95E-01	7.20E-01	5.33E-01
1467.56	6.39E-01	9.88E-02	4.19E-01	5.58E-01	7.29E-01	7.51E-01	5.76E-01	7.00E-01	5.13E-01
1468.53	6.22E-01	9.13E-02	4.00E-01	5.33E-01	7.02E-01	7.24E-01	5.58E-01	6.81E-01	4.93E-01
1469.49	6.05E-01	8.37E-02	3.81E-01	5.07E-01	6.74E-01	6.97E-01	5.39E-01	6.62E-01	4.73E-01
1470.46	5.86E-01	7.48E-02	3.60E-01	4.78E-01	6.44E-01	6.68E-01	5.19E-01	6.42E-01	4.52E-01
1471.42	5.63E-01	6.39E-02	3.36E-01	4.45E-01	6.10E-01	6.34E-01	4.96E-01	6.19E-01	4.26E-01
1472.38	5.36E-01	5.09E-02	3.07E-01	4.07E-01	5.70E-01	5.95E-01	4.68E-01	5.90E-01	3.97E-01
1473.35	5.07E-01	3.71E-02	2.75E-01	3.65E-01	5.28E-01	5.52E-01	4.38E-01	5.59E-01	3.65E-01
1474.31	4.81E-01	2.46E-02	2.45E-01	3.25E-01	4.86E-01	5.10E-01	4.10E-01	5.28E-01	3.34E-01
1475.28	4.62E-01	1.54E-02	2.20E-01	2.91E-01	4.49E-01	4.72E-01	3.86E-01	5.00E-01	3.08E-01
1476.24	4.49E-01	9.68E-03	2.01E-01	2.64E-01	4.19E-01	4.40E-01	3.67E-01	4.78E-01	2.89E-01
1477.21	4.42E-01	6.56E-03	1.88E-01	2.43E-01	3.94E-01	4.13E-01	3.52E-01	4.59E-01	2.74E-01
1478.17	4.37E-01	4.63E-03	1.77E-01	2.25E-01	3.70E-01	3.88E-01	3.40E-01	4.43E-01	2.61E-01
1479.13	4.33E-01	3.02E-03	1.66E-01	2.07E-01	3.48E-01	3.64E-01	3.28E-01	4.27E-01	2.49E-01
1480.1	4.30E-01	1.47E-03	1.56E-01	1.89E-01	3.25E-01	3.40E-01	3.17E-01	4.12E-01	2.38E-01
1481.06	4.28E-01	3.03E-04	1.46E-01	1.73E-01	3.04E-01	3.17E-01	3.07E-01	3.98E-01	2.29E-01
1482.03	4.28E-01	1.21E-16	1.39E-01	1.60E-01	2.87E-01	2.98E-01	3.01E-01	3.87E-01	2.22E-01
1482.99	4.31E-01	9.18E-04	1.35E-01	1.51E-01	2.74E-01	2.83E-01	2.97E-01	3.80E-01	2.19E-01
1483.96	4.36E-01	3.08E-03	1.36E-01	1.46E-01	2.66E-01	2.73E-01	2.97E-01	3.77E-01	2.20E-01
1484.92	4.43E-01	6.21E-03	1.39E-01	1.44E-01	2.63E-01	2.67E-01	3.00E-01	3.78E-01	2.23E-01
1485.88	4.52E-01	9.97E-03	1.43E-01	1.44E-01	2.61E-01	2.64E-01	3.05E-01	3.80E-01	2.29E-01
1486.85	4.62E-01	1.41E-02	1.49E-01	1.46E-01	2.62E-01	2.61E-01	3.12E-01	3.84E-01	2.35E-01
1487.81	4.72E-01	1.86E-02	1.55E-01	1.48E-01	2.63E-01	2.58E-01	3.19E-01	3.89E-01	2.43E-01
1488.78	4.85E-01	2.36E-02	1.61E-01	1.50E-01	2.65E-01	2.55E-01	3.28E-01	3.94E-01	2.51E-01
1489.74	4.99E-01	2.94E-02	1.67E-01	1.55E-01	2.68E-01	2.54E-01	3.39E-01	4.01E-01	2.61E-01
1490.7	5.15E-01	3.60E-02	1.75E-01	1.62E-01	2.74E-01	2.55E-01	3.51E-01	4.09E-01	2.72E-01
1491.67	5.32E-01	4.34E-02	1.84E-01	1.70E-01	2.81E-01	2.58E-01	3.63E-01	4.19E-01	2.84E-01
1492.63	5.49E-01	5.12E-02	1.95E-01	1.79E-01	2.88E-01	2.62E-01	3.76E-01	4.29E-01	2.96E-01
1493.6	5.67E-01	5.92E-02	2.06E-01	1.88E-01	2.96E-01	2.68E-01	3.89E-01	4.39E-01	3.08E-01
1494.56	5.85E-01	6.76E-02	2.17E-01	1.97E-01	3.04E-01	2.74E-01	4.02E-01	4.50E-01	3.21E-01
1495.53	6.04E-01	7.66E-02	2.29E-01	2.08E-01	3.15E-01	2.82E-01	4.16E-01	4.62E-01	3.35E-01
1496.49	6.27E-01	8.68E-02	2.43E-01	2.22E-01	3.29E-01	2.93E-01	4.34E-01	4.77E-01	3.51E-01
1497.46	6.52E-01	9.81E-02	2.60E-01	2.39E-01	3.46E-01	3.07E-01	4.54E-01	4.95E-01	3.71E-01
1498.42	6.78E-01	1.10E-01	2.78E-01	2.58E-01	3.65E-01	3.23E-01	4.76E-01	5.14E-01	3.92E-01
1499.38	7.03E-01	1.21E-01	2.96E-01	2.76E-01	3.84E-01	3.39E-01	4.97E-01	5.32E-01	4.12E-01
1500.35	7.26E-01	1.32E-01	3.13E-01	2.93E-01	4.00E-01	3.54E-01	5.15E-01	5.50E-01	4.31E-01
1501.31	7.47E-01	1.41E-01	3.27E-01	3.07E-01	4.13E-01	3.66E-01	5.31E-01	5.64E-01	4.47E-01
1502.28	7.66E-01	1.49E-01	3.39E-01	3.17E-01	4.23E-01	3.75E-01	5.45E-01	5.76E-01	4.60E-01
1503.24	7.84E-01	1.56E-01	3.49E-01	3.27E-01	4.31E-01	3.83E-01	5.58E-01	5.88E-01	4.73E-01
1504.2	8.04E-01	1.65E-01	3.61E-01	3.39E-01	4.42E-01	3.92E-01	5.74E-01	6.02E-01	4.88E-01
1505.17	8.27E-01	1.75E-01	3.78E-01	3.54E-01	4.58E-01	4.06E-01	5.95E-01	6.21E-01	5.08E-01
1506.13	8.54E-01	1.88E-01	4.02E-01	3.75E-01	4.80E-01	4.25E-01	6.21E-01	6.46E-01	5.34E-01
1507.1	8.81E-01	2.02E-01	4.28E-01	3.99E-01	5.05E-01	4.46E-01	6.50E-01	6.74E-01	5.62E-01
1508.06	9.04E-01	2.15E-01	4.50E-01	4.19E-01	5.27E-01	4.63E-01	6.75E-01	6.98E-01	5.88E-01
1509.02	9.20E-01	2.25E-01	4.66E-01	4.32E-01	5.41E-01	4.73E-01	6.94E-01	7.17E-01	6.06E-01
1509.99	9.30E-01	2.32E-01	4.78E-01	4.40E-01	5.49E-01	4.78E-01	7.06E-01	7.30E-01	6.19E-01
1510.95	9.37E-01	2.37E-01	4.86E-01	4.44E-01	5.52E-01	4.79E-01	7.14E-01	7.40E-01	6.27E-01
1511.92	9.42E-01	2.40E-01	4.93E-01	4.45E-01	5.53E-01	4.77E-01	7.19E-01	7.47E-01	6.33E-01
1512.88	9.44E-01	2.43E-01	4.99E-01	4.45E-01	5.52E-01	4.74E-01	7.23E-01	7.53E-01	6.38E-01
1513.85	9.45E-01	2.45E-01	5.04E-01	4.44E-01	5.49E-01	4.70E-01	7.24E-01	7.57E-01	6.41E-01
1514.81	9.42E-01	2.46E-01	5.06E-01	4.41E-01	5.45E-01	4.65E-01	7.24E-01	7.59E-01	6.42E-01
1515.78	9.37E-01	2.45E-01	5.07E-01	4.36E-01	5.39E-01	4.57E-01	7.21E-01	7.59E-01	6.40E-01
1516.74	9.28E-01	2.44E-01	5.07E-01	4.29E-01	5.30E-01	4.48E-01	7.14E-01	7.56E-01	6.36E-01
1517.7	9.17E-01	2.41E-01	5.04E-01	4.20E-01	5.18E-01	4.36E-01	7.05E-01	7.50E-01	6.30E-01
1518.67	9.04E-01	2.38E-01	5.01E-01	4.10E-01	5.04E-01	4.23E-01	6.93E-01	7.41E-01	6.21E-01
1519.63	8.90E-01	2.34E-01	4.96E-01	3.99E-01	4.88E-01	4.09E-01	6.80E-01	7.30E-01	6.11E-01
1520.6	8.74E-01	2.30E-01	4.91E-01	3.88E-01	4.72E-01	3.95E-01	6.66E-01	7.18E-01	5.99E-01
1521.56	8.59E-01	2.26E-01	4.86E-01	3.79E-01	4.58E-01	3.84E-01	6.52E-01	7.06E-01	5.88E-01
1522.52	8.43E-01	2.21E-01	4.82E-01	3.73E-01	4.46E-01	3.75E-01	6.39E-01	6.95E-01	5.77E-01
1523.49	8.29E-01	2.17E-01	4.78E-01	3.68E-01	4.36E-01	3.69E-01	6.28E-01	6.84E-01	5.68E-01
1524.45	8.17E-01	2.13E-01	4.76E-01	3.65E-01	4.29E-01	3.65E-01	6.19E-01	6.76E-01	5.60E-01
1525.42	8.09E-01	2.11E-01	4.75E-01	3.63E-01	4.24E-01	3.63E-01	6.12E-01	6.69E-01	5.54E-01
1526.38	8.02E-01	2.09E-01	4.76E-01	3.63E-01	4.20E-01	3.61E-01	6.06E-01	6.65E-01	5.49E-01
1527.35	7.98E-01	2.09E-01	4.79E-01	3.63E-01	4.17E-01	3.60E-01	6.03E-01	6.61E-01	5.47E-01
1528.31	7.96E-01	2.09E-01	4.83E-01	3.65E-01	4.16E-01	3.61E-01	6.00E-01	6.59E-01	5.45E-01
1529.27	7.95E-01	2.10E-01	4.88E-01	3.68E-01	4.16E-01	3.63E-01	5.99E-01	6.59E-01	5.45E-01
1530.24	7.95E-01	2.12E-01	4.93E-01	3.72E-01	4.18E-01	3.66E-01	5.99E-01	6.59E-01	5.45E-01
1531.2	7.95E-01	2.13E-01	4.99E-01	3.77E-01	4.21E-01	3.71E-01	5.99E-01	6.60E-01	5.46E-01
1532.17	7.95E-01	2.14E-01	5.04E-01	3.82E-01	4.24E-01	3.75E-01	5.99E-01	6.60E-01	5.47E-01
1533.13	7.96E-01	2.16E-01	5.08E-01	3.85E-01	4.26E-01	3.78E-01	5.99E-01	6.61E-01	5.47E-01
1534.1	7.98E-01	2.18E-01	5.13E-01	3.88E-01	4.27E-01	3.80E-01	5.99E-01	6.60E-01	5.47E-01
1535.06	8.01E-01	2.20E-01	5.18E-01	3.90E-01	4.26E-01	3.81E-01	5.99E-01	6.60E-01	5.47E-01
1536.02	8.05E-01	2.24E-01	5.24E-01	3.92E-01	4.26E-01	3.82E-01	5.99E-01	6.60E-01	5.48E-01
1536.99	8.11E-01	2.28E-01	5.31E-01	3.95E-01	4.27E-01	3.84E-01	6.01E-01	6.61E-01	5.51E-01
1537.95	8.17E-01	2.32E-01	5.40E-01	3.99E-01	4.31E-01	3.89E-01	6.04E-01	6.65E-01	5.55E-01
1538.92	8.24E-01	2.38E-01	5.51E-01	4.06E-01	4.38E-01	3.97E-01	6.09E-01	6.70E-01	5.63E-01
1539.88	8.30E-01	2.44E-01	5.64E-01	4.14E-01	4.47E-01	4.06E-01	6.15E-01	6.77E-01	5.71E-01
1540.84	8.36E-01	2.49E-01	5.75E-01	4.21E-01	4.56E-01	4.15E-01	6.22E-01	6.83E-01	5.80E-01
1541.81	8.40E-01	2.53E-01	5.83E-01	4.26E-01	4.63E-01	4.21E-01	6.27E-01	6.88E-01	5.88E-01
1542.77	8.43E-01	2.56E-01	5.88E-01	4.30E-01	4.67E-01	4.25E-01	6.32E-01	6.92E-01	5.94E-01
1543.74	8.47E-01	2.58E-01	5.92E-01	4.33E-01	4.72E-01	4.28E-01	6.38E-01	6.96E-01	6.00E-01
1544.7	8.53E-01	2.62E-01	5.99E-01	4.37E-01	4.77E-01	4.34E-01	6.44E-01	7.03E-01	6.07E-01
1545.67	8.60E-01	2.66E-01	6.07E-01	4.43E-01	4.82E-01	4.40E-01	6.51E-01	7.10E-01	6.15E-01
1546.63	8.67E-01	2.70E-01	6.16E-01	4.48E-01	4.88E-01	4.46E-01	6.58E-01	7.18E-01	6.23E-01
1547.6	8.75E-01	2.75E-01	6.24E-01	4.52E-01	4.92E-01	4.52E-01	6.64E-01	7.26E-01	6.31E-01
1548.56	8.83E-01	2.79E-01	6.32E-01	4.56E-01	4.96E-01	4.56E-01	6.71E-01	7.33E-01	6.39E-01
1549.52	8.90E-01	2.84E-01	6.39E-01	4.59E-01	4.99E-01	4.59E-01	6.77E-01	7.40E-01	6.46E-01
1550.49	8.98E-01	2.89E-01	6.46E-01	4.62E-01	5.01E-01	4.62E-01	6.83E-01	7.46E-01	6.53E-01
1551.45	9.06E-01	2.94E-01	6.54E-01	4.64E-01	5.04E-01	4.64E-01	6.89E-01	7.52E-01	6.61E-01
1552.42	9.14E-01	2.99E-01	6.62E-01	4.66E-01	5.06E-01	4.66E-01	6.95E-01	7.59E-01	6.68E-01
1553.38	9.22E-01	3.04E-01	6.70E-01	4.69E-01	5.08E-01	4.69E-01	7.01E-01	7.65E-01	6.75E-01
1554.34	9.30E-01	3.09E-01	6.77E-01	4.71E-01	5.11E-01	4.71E-01	7.07E-01	7.71E-01	6.82E-01
1555.31	9.38E-01	3.13E-01	6.82E-01	4.72E-01	5.13E-01	4.73E-01	7.14E-01	7.77E-01	6.89E-01
1556.27	9.46E-01	3.18E-01	6.88E-01	4.74E-01	5.16E-01	4.76E-01	7.21E-01	7.83E-01	6.96E-01
1557.24	9.55E-01	3.22E-01	6.92E-01	4.75E-01	5.20E-01	4.79E-01	7.30E-01	7.89E-01	7.05E-01
1558.2	9.64E-01	3.26E-01	6.97E-01	4.77E-01	5.26E-01	4.82E-01	7.40E-01	7.97E-01	7.15E-01
1559.17	9.74E-01	3.31E-01	7.02E-01	4.81E-01	5.33E-01	4.87E-01	7.52E-01	8.06E-01	7.27E-01
1560.13	9.85E-01	3.37E-01	7.09E-01	4.87E-01	5.43E-01	4.94E-01	7.64E-01	8.16E-01	7.40E-01
1561.09	9.97E-01	3.45E-01	7.21E-01	4.96E-01	5.54E-01	5.04E-01	7.77E-01	8.29E-01	7.55E-01
1562.06	1.01E+00	3.52E-01	7.35E-01	5.06E-01	5.67E-01	5.17E-01	7.89E-01	8.43E-01	7.70E-01
1563.02	1.02E+00	3.59E-01	7.49E-01	5.17E-01	5.79E-01	5.29E-01	8.01E-01	8.58E-01	7.84E-01
1563.99	1.03E+00	3.66E-01	7.62E-01	5.27E-01	5.91E-01	5.41E-01	8.12E-01	8.72E-01	7.98E-01
1564.95	1.05E+00	3.73E-01	7.73E-01	5.35E-01	6.01E-01	5.52E-01	8.23E-01	8.85E-01	8.10E-01
1565.92	1.06E+00	3.79E-01	7.83E-01	5.44E-01	6.11E-01	5.61E-01	8.35E-01	8.98E-01	8.23E-01
1566.88	1.07E+00	3.86E-01	7.92E-01	5.53E-01	6.21E-01	5.71E-01	8.47E-01	9.10E-01	8.36E-01
1567.84	1.09E+00	3.94E-01	8.03E-01	5.63E-01	6.32E-01	5.82E-01	8.61E-01	9.24E-01	8.51E-01
1568.81	1.10E+00	4.02E-01	8.15E-01	5.74E-01	6.45E-01	5.94E-01	8.76E-01	9.38E-01	8.66E-01
1569.77	1.12E+00	4.11E-01	8.29E-01	5.86E-01	6.58E-01	6.07E-01	8.92E-01	9.53E-01	8.83E-01
1570.74	1.14E+00	4.20E-01	8.43E-01	5.98E-01	6.71E-01	6.19E-01	9.07E-01	9.67E-01	8.99E-01
1571.7	1.15E+00	4.29E-01	8.57E-01	6.09E-01	6.83E-01	6.30E-01	9.22E-01	9.81E-01	9.15E-01
1572.66	1.17E+00	4.38E-01	8.72E-01	6.19E-01	6.94E-01	6.41E-01	9.37E-01	9.95E-01	9.31E-01
1573.63	1.19E+00	4.48E-01	8.87E-01	6.30E-01	7.07E-01	6.52E-01	9.53E-01	1.01E+00	9.48E-01
1574.59	1.21E+00	4.58E-01	9.02E-01	6.43E-01	7.21E-01	6.65E-01	9.71E-01	1.03E+00	9.67E-01
1575.56	1.23E+00	4.69E-01	9.18E-01	6.58E-01	7.39E-01	6.80E-01	9.90E-01	1.04E+00	9.88E-01
1576.52	1.26E+00	4.80E-01	9.35E-01	6.75E-01	7.59E-01	6.98E-01	1.01E+00	1.06E+00	1.01E+00
1577.49	1.28E+00	4.91E-01	9.52E-01	6.93E-01	7.80E-01	7.18E-01	1.03E+00	1.08E+00	1.03E+00
1578.45	1.30E+00	5.01E-01	9.69E-01	7.11E-01	8.01E-01	7.37E-01	1.06E+00	1.11E+00	1.05E+00
1579.41	1.32E+00	5.12E-01	9.85E-01	7.28E-01	8.21E-01	7.56E-01	1.08E+00	1.13E+00	1.08E+00
1580.38	1.34E+00	5.22E-01	1.00E+00	7.45E-01	8.40E-01	7.73E-01	1.10E+00	1.15E+00	1.10E+00
1581.34	1.36E+00	5.32E-01	1.02E+00	7.61E-01	8.57E-01	7.89E-01	1.12E+00	1.17E+00	1.12E+00
1582.31	1.39E+00	5.42E-01	1.03E+00	7.76E-01	8.75E-01	8.06E-01	1.14E+00	1.19E+00	1.14E+00
1583.27	1.41E+00	5.53E-01	1.05E+00	7.92E-01	8.93E-01	8.22E-01	1.16E+00	1.21E+00	1.16E+00
1584.24	1.43E+00	5.64E-01	1.07E+00	8.09E-01	9.11E-01	8.39E-01	1.18E+00	1.23E+00	1.18E+00
1585.2	1.45E+00	5.76E-01	1.08E+00	8.26E-01	9.30E-01	8.56E-01	1.20E+00	1.25E+00	1.21E+00
1586.16	1.48E+00	5.87E-01	1.10E+00	8.43E-01	9.50E-01	8.73E-01	1.22E+00	1.28E+00	1.23E+00
1587.13	1.50E+00	6.00E-01	1.12E+00	8.60E-01	9.69E-01	8.90E-01	1.25E+00	1.30E+00	1.26E+00
1588.09	1.53E+00	6.12E-01	1.14E+00	8.77E-01	9.89E-01	9.07E-01	1.27E+00	1.32E+00	1.28E+00
1589.06	1.55E+00	6.25E-01	1.17E+00	8.94E-01	1.01E+00	9.24E-01	1.30E+00	1.35E+00	1.31E+00
1590.02	1.58E+00	6.38E-01	1.19E+00	9.11E-01	1.03E+00	9.40E-01	1.32E+00	1.37E+00	1.34E+00
1590.98	1.61E+00	6.51E-01	1.21E+00	9.28E-01	1.05E+00	9.57E-01	1.35E+00	1.40E+00	1.37E+00
1591.95	1.63E+00	6.63E-01	1.23E+00	9.45E-01	1.07E+00	9.73E-01	1.37E+00	1.43E+00	1.40E+00
1592.91	1.66E+00	6.75E-01	1.25E+00	9.61E-01	1.08E+00	9.88E-01	1.40E+00	1.45E+00	1.43E+00
1593.88	1.68E+00	6.87E-01	1.27E+00	9.77E-01	1.10E+00	1.00E+00	1.42E+00	1.48E+00	1.45E+00
1594.84	1.70E+00	6.99E-01	1.29E+00	9.92E-01	1.12E+00	1.02E+00	1.45E+00	1.50E+00	1.48E+00
1595.81	1.73E+00	7.12E-01	1.31E+00	1.01E+00	1.13E+00	1.03E+00	1.48E+00	1.53E+00	1.51E+00
1596.77	1.75E+00	7.24E-01	1.34E+00	1.02E+00	1.15E+00	1.05E+00	1.50E+00	1.55E+00	1.54E+00
1597.74	1.78E+00	7.37E-01	1.36E+00	1.03E+00	1.17E+00	1.06E+00	1.52E+00	1.58E+00	1.57E+00
1598.7	1.80E+00	7.48E-01	1.38E+00	1.05E+00	1.18E+00	1.07E+00	1.55E+00	1.60E+00	1.60E+00
1599.66	1.82E+00	7.59E-01	1.40E+00	1.06E+00	1.19E+00	1.09E+00	1.57E+00	1.63E+00	1.62E+00
1600.63	1.84E+00	7.70E-01	1.42E+00	1.07E+00	1.21E+00	1.10E+00	1.59E+00	1.65E+00	1.64E+00
1601.59	1.85E+00	7.79E-01	1.44E+00	1.09E+00	1.22E+00	1.11E+00	1.61E+00	1.67E+00	1.67E+00
1602.56	1.87E+00	7.88E-01	1.45E+00	1.10E+00	1.23E+00	1.12E+00	1.63E+00	1.69E+00	1.69E+00
1603.52	1.89E+00	7.97E-01	1.47E+00	1.11E+00	1.25E+00	1.13E+00	1.64E+00	1.71E+00	1.71E+00
1604.48	1.90E+00	8.05E-01	1.49E+00	1.12E+00	1.26E+00	1.15E+00	1.66E+00	1.72E+00	1.73E+00
1605.45	1.91E+00	8.13E-01	1.50E+00	1.13E+00	1.27E+00	1.16E+00	1.67E+00	1.74E+00	1.74E+00
1606.41	1.92E+00	8.19E-01	1.52E+00	1.14E+00	1.28E+00	1.16E+00	1.68E+00	1.75E+00	1.75E+00
1607.38	1.93E+00	8.24E-01	1.53E+00	1.15E+00	1.29E+00	1.17E+00	1.69E+00	1.76E+00	1.76E+00
1608.34	1.94E+00	8.27E-01	1.54E+00	1.16E+00	1.29E+00	1.18E+00	1.70E+00	1.76E+00	1.77E+00
1609.31	1.94E+00	8.31E-01	1.55E+00	1.17E+00	1.30E+00	1.18E+00	1.70E+00	1.77E+00	1.78E+00
1610.27	1.94E+00	8.34E-01	1.56E+00	1.17E+00	1.30E+00	1.18E+00	1.71E+00	1.78E+00	1.78E+00
1611.23	1.95E+00	8.38E-01	1.57E+00	1.18E+00	1.31E+00	1.19E+00	1.71E+00	1.78E+00	1.79E+00
1612.2	1.95E+00	8.41E-01	1.58E+00	1.18E+00	1.31E+00	1.19E+00	1.71E+00	1.79E+00	1.80E+00
1613.16	1.96E+00	8.45E-01	1.58E+00	1.19E+00	1.31E+00	1.19E+00	1.72E+00	1.79E+00	1.80E+00
1614.13	1.96E+00	8.47E-01	1.59E+00	1.19E+00	1.31E+00	1.19E+00	1.72E+00	1.79E+00	1.80E+00
1615.09	1.95E+00	8.48E-01	1.60E+00	1.19E+00	1.31E+00	1.18E+00	1.71E+00	1.78E+00	1.80E+00
1616.06	1.94E+00	8.47E-01	1.60E+00	1.20E+00	1.30E+00	1.18E+00	1.70E+00	1.78E+00	1.79E+00
1617.02	1.94E+00	8.46E-01	1.60E+00	1.20E+00	1.30E+00	1.18E+00	1.70E+00	1.77E+00	1.78E+00
1617.98	1.93E+00	8.45E-01	1.61E+00	1.20E+00	1.30E+00	1.18E+00	1.69E+00	1.76E+00	1.78E+00
1618.95	1.92E+00	8.44E-01	1.61E+00	1.21E+00	1.30E+00	1.18E+00	1.69E+00	1.75E+00	1.77E+00
1619.91	1.91E+00	8.42E-01	1.61E+00	1.21E+00	1.30E+00	1.19E+00	1.68E+00	1.75E+00	1.76E+00
1620.88	1.91E+00	8.41E-01	1.62E+00	1.22E+00	1.30E+00	1.19E+00	1.67E+00	1.74E+00	1.75E+00
1621.84	1.90E+00	8.38E-01	1.61E+00	1.22E+00	1.30E+00	1.19E+00	1.66E+00	1.73E+00	1.74E+00
1622.8	1.88E+00	8.34E-01	1.61E+00	1.22E+00	1.30E+00	1.19E+00	1.65E+00	1.72E+00	1.73E+00
1623.77	1.87E+00	8.30E-01	1.61E+00	1.22E+00	1.30E+00	1.19E+00	1.63E+00	1.70E+00	1.71E+00
1624.73	1.85E+00	8.25E-01	1.60E+00	1.23E+00	1.29E+00	1.19E+00	1.62E+00	1.69E+00	1.70E+00
1625.7	1.84E+00	8.20E-01	1.60E+00	1.23E+00	1.29E+00	1.19E+00	1.60E+00	1.67E+00	1.68E+00
1626.66	1.83E+00	8.17E-01	1.59E+00	1.23E+00	1.29E+00	1.19E+00	1.59E+00	1.66E+00	1.66E+00
1627.63	1.82E+00	8.14E-01	1.59E+00	1.23E+00	1.29E+00	1.19E+00	1.58E+00	1.64E+00	1.65E+00
1628.59	1.81E+00	8.12E-01	1.59E+00	1.23E+00	1.29E+00	1.19E+00	1.57E+00	1.63E+00	1.64E+00
1629.56	1.80E+00	8.09E-01	1.58E+00	1.23E+00	1.28E+00	1.19E+00	1.55E+00	1.62E+00	1.63E+00
1630.52	1.79E+00	8.06E-01	1.58E+00	1.23E+00	1.28E+00	1.19E+00	1.54E+00	1.61E+00	1.61E+00
1631.48	1.77E+00	8.02E-01	1.57E+00	1.23E+00	1.27E+00	1.19E+00	1.53E+00	1.60E+00	1.60E+00
1632.45	1.76E+00	7.98E-01	1.57E+00	1.23E+00	1.27E+00	1.19E+00	1.51E+00	1.58E+00	1.58E+00
1633.41	1.75E+00	7.94E-01	1.56E+00	1.23E+00	1.27E+00	1.19E+00	1.50E+00	1.57E+00	1.57E+00
1634.38	1.74E+00	7.89E-01	1.56E+00	1.23E+00	1.26E+00	1.18E+00	1.49E+00	1.56E+00	1.56E+00
1635.34	1.72E+00	7.84E-01	1.55E+00	1.23E+00	1.26E+00	1.18E+00	1.47E+00	1.54E+00	1.54E+00
1636.3	1.70E+00	7.78E-01	1.55E+00	1.23E+00	1.26E+00	1.18E+00	1.46E+00	1.52E+00	1.53E+00
1637.27	1.68E+00	7.72E-01	1.54E+00	1.23E+00	1.25E+00	1.18E+00	1.44E+00	1.51E+00	1.51E+00
1638.23	1.67E+00	7.66E-01	1.54E+00	1.22E+00	1.25E+00	1.18E+00	1.43E+00	1.49E+00	1.50E+00
1639.2	1.66E+00	7.61E-01	1.53E+00	1.22E+00	1.24E+00	1.18E+00	1.41E+00	1.48E+00	1.48E+00
1640.16	1.65E+00	7.58E-01	1.53E+00	1.22E+00	1.24E+00	1.18E+00	1.40E+00	1.47E+00	1.47E+00
1641.12	1.64E+00	7.55E-01	1.53E+00	1.22E+00	1.24E+00	1.18E+00	1.40E+00	1.47E+00	1.46E+00
1642.09	1.63E+00	7.53E-01	1.53E+00	1.22E+00	1.24E+00	1.18E+00	1.39E+00	1.46E+00	1.46E+00
1643.05	1.63E+00	7.50E-01	1.53E+00	1.22E+00	1.23E+00	1.18E+00	1.38E+00	1.45E+00	1.45E+00
1644.02	1.62E+00	7.47E-01	1.52E+00	1.21E+00	1.23E+00	1.17E+00	1.37E+00	1.45E+00	1.44E+00
1644.98	1.61E+00	7.42E-01	1.51E+00	1.21E+00	1.22E+00	1.17E+00	1.36E+00	1.43E+00	1.43E+00
1645.95	1.59E+00	7.36E-01	1.50E+00	1.21E+00	1.22E+00	1.17E+00	1.35E+00	1.42E+00	1.41E+00
1646.91	1.58E+00	7.29E-01	1.49E+00	1.20E+00	1.21E+00	1.17E+00	1.33E+00	1.41E+00	1.40E+00
1647.88	1.56E+00	7.23E-01	1.49E+00	1.20E+00	1.21E+00	1.16E+00	1.32E+00	1.39E+00	1.38E+00
1648.84	1.55E+00	7.19E-01	1.48E+00	1.19E+00	1.20E+00	1.15E+00	1.30E+00	1.38E+00	1.37E+00
1649.8	1.54E+00	7.15E-01	1.47E+00	1.18E+00	1.19E+00	1.15E+00	1.29E+00	1.37E+00	1.35E+00
1650.77	1.53E+00	7.10E-01	1.46E+00	1.17E+00	1.18E+00	1.14E+00	1.28E+00	1.35E+00	1.34E+00
1651.73	1.51E+00	7.02E-01	1.44E+00	1.16E+00	1.17E+00	1.13E+00	1.27E+00	1.33E+00	1.32E+00
1652.7	1.49E+00	6.91E-01	1.42E+00	1.15E+00	1.16E+00	1.11E+00	1.25E+00	1.31E+00	1.30E+00
1653.66	1.46E+00	6.79E-01	1.39E+00	1.13E+00	1.14E+00	1.10E+00	1.22E+00	1.29E+00	1.28E+00
1654.62	1.44E+00	6.68E-01	1.37E+00	1.12E+00	1.14E+00	1.09E+00	1.20E+00	1.27E+00	1.26E+00
1655.59	1.42E+00	6.60E-01	1.36E+00	1.12E+00	1.13E+00	1.09E+00	1.19E+00	1.25E+00	1.24E+00
1656.55	1.40E+00	6.55E-01	1.36E+00	1.11E+00	1.13E+00	1.09E+00	1.18E+00	1.25E+00	1.24E+00
1657.52	1.39E+00	6.51E-01	1.35E+00	1.11E+00	1.13E+00	1.09E+00	1.17E+00	1.24E+00	1.23E+00
1658.48	1.38E+00	6.47E-01	1.35E+00	1.11E+00	1.13E+00	1.09E+00	1.17E+00	1.24E+00	1.22E+00
1659.45	1.37E+00	6.41E-01	1.34E+00	1.10E+00	1.12E+00	1.09E+00	1.15E+00	1.23E+00	1.21E+00
1660.41	1.35E+00	6.32E-01	1.32E+00	1.10E+00	1.11E+00	1.08E+00	1.14E+00	1.21E+00	1.19E+00
1661.37	1.33E+00	6.22E-01	1.30E+00	1.08E+00	1.10E+00	1.07E+00	1.12E+00	1.20E+00	1.18E+00
1662.34	1.31E+00	6.10E-01	1.28E+00	1.07E+00	1.09E+00	1.06E+00	1.10E+00	1.18E+00	1.15E+00
1663.3	1.29E+00	5.99E-01	1.26E+00	1.06E+00	1.08E+00	1.05E+00	1.08E+00	1.16E+00	1.13E+00
1664.27	1.26E+00	5.88E-01	1.24E+00	1.05E+00	1.07E+00	1.04E+00	1.06E+00	1.14E+00	1.11E+00
1665.23	1.25E+00	5.78E-01	1.22E+00	1.04E+00	1.06E+00	1.03E+00	1.05E+00	1.12E+00	1.10E+00
1666.2	1.23E+00	5.69E-01	1.20E+00	1.03E+00	1.05E+00	1.02E+00	1.03E+00	1.11E+00	1.08E+00
1667.16	1.21E+00	5.59E-01	1.18E+00	1.02E+00	1.04E+00	1.02E+00	1.01E+00	1.09E+00	1.06E+00
1668.12	1.18E+00	5.47E-01	1.16E+00	1.01E+00	1.03E+00	1.01E+00	9.93E-01	1.07E+00	1.04E+00
1669.09	1.16E+00	5.33E-01	1.13E+00	9.94E-01	1.02E+00	9.94E-01	9.71E-01	1.05E+00	1.02E+00
1670.05	1.13E+00	5.18E-01	1.11E+00	9.79E-01	1.01E+00	9.82E-01	9.48E-01	1.02E+00	9.91E-01
1671.02	1.10E+00	5.03E-01	1.08E+00	9.65E-01	9.98E-01	9.70E-01	9.24E-01	1.00E+00	9.66E-01
1671.98	1.07E+00	4.88E-01	1.05E+00	9.52E-01	9.88E-01	9.58E-01	9.03E-01	9.78E-01	9.42E-01
1672.94	1.05E+00	4.76E-01	1.03E+00	9.40E-01	9.79E-01	9.48E-01	8.83E-01	9.58E-01	9.21E-01
1673.91	1.02E+00	4.64E-01	1.01E+00	9.30E-01	9.71E-01	9.39E-01	8.65E-01	9.39E-01	9.02E-01
1674.87	1.00E+00	4.53E-01	9.85E-01	9.20E-01	9.63E-01	9.31E-01	8.47E-01	9.22E-01	8.83E-01
1675.84	9.81E-01	4.42E-01	9.65E-01	9.12E-01	9.57E-01	9.24E-01	8.30E-01	9.05E-01	8.65E-01
1676.8	9.59E-01	4.31E-01	9.44E-01	9.04E-01	9.51E-01	9.18E-01	8.13E-01	8.89E-01	8.47E-01
1677.77	9.39E-01	4.21E-01	9.26E-01	8.98E-01	9.47E-01	9.14E-01	7.98E-01	8.74E-01	8.31E-01
1678.73	9.22E-01	4.12E-01	9.09E-01	8.93E-01	9.44E-01	9.11E-01	7.85E-01	8.62E-01	8.16E-01
1679.7	9.07E-01	4.03E-01	8.93E-01	8.89E-01	9.41E-01	9.09E-01	7.74E-01	8.52E-01	8.04E-01
1680.66	8.93E-01	3.96E-01	8.78E-01	8.86E-01	9.40E-01	9.07E-01	7.63E-01	8.42E-01	7.93E-01
1681.62	8.78E-01	3.88E-01	8.62E-01	8.82E-01	9.38E-01	9.05E-01	7.51E-01	8.31E-01	7.80E-01
1682.59	8.58E-01	3.77E-01	8.42E-01	8.77E-01	9.36E-01	9.02E-01	7.36E-01	8.17E-01	7.63E-01
1683.55	8.32E-01	3.63E-01	8.18E-01	8.71E-01	9.35E-01	8.99E-01	7.16E-01	7.99E-01	7.43E-01
1684.52	8.02E-01	3.47E-01	7.92E-01	8.65E-01	9.35E-01	8.98E-01	6.95E-01	7.80E-01	7.20E-01
1685.48	7.74E-01	3.32E-01	7.68E-01	8.61E-01	9.37E-01	8.98E-01	6.76E-01	7.62E-01	7.00E-01
1686.44	7.53E-01	3.20E-01	7.50E-01	8.60E-01	9.43E-01	9.02E-01	6.63E-01	7.50E-01	6.86E-01
1687.41	7.38E-01	3.12E-01	7.39E-01	8.63E-01	9.50E-01	9.08E-01	6.54E-01	7.43E-01	6.78E-01
1688.37	7.28E-01	3.06E-01	7.33E-01	8.66E-01	9.58E-01	9.15E-01	6.50E-01	7.40E-01	6.74E-01
1689.34	7.21E-01	3.02E-01	7.27E-01	8.70E-01	9.65E-01	9.22E-01	6.46E-01	7.38E-01	6.71E-01
1690.3	7.13E-01	2.97E-01	7.20E-01	8.73E-01	9.70E-01	9.27E-01	6.41E-01	7.35E-01	6.66E-01
1691.27	7.03E-01	2.92E-01	7.11E-01	8.73E-01	9.74E-01	9.31E-01	6.34E-01	7.30E-01	6.61E-01
1692.23	6.93E-01	2.86E-01	7.00E-01	8.74E-01	9.78E-01	9.34E-01	6.26E-01	7.24E-01	6.54E-01
1693.19	6.82E-01	2.80E-01	6.90E-01	8.74E-01	9.82E-01	9.37E-01	6.18E-01	7.18E-01	6.47E-01
1694.16	6.71E-01	2.75E-01	6.81E-01	8.76E-01	9.88E-01	9.41E-01	6.11E-01	7.13E-01	6.41E-01
1695.12	6.63E-01	2.71E-01	6.75E-01	8.80E-01	9.96E-01	9.48E-01	6.07E-01	7.11E-01	6.39E-01
1696.09	6.56E-01	2.67E-01	6.71E-01	8.86E-01	1.01E+00	9.58E-01	6.04E-01	7.11E-01	6.39E-01
1697.05	6.48E-01	2.63E-01	6.68E-01	8.93E-01	1.02E+00	9.69E-01	6.02E-01	7.13E-01	6.39E-01
1698.02	6.38E-01	2.58E-01	6.63E-01	9.01E-01	1.04E+00	9.81E-01	5.99E-01	7.13E-01	6.38E-01
1698.98	6.25E-01	2.51E-01	6.54E-01	9.07E-01	1.05E+00	9.92E-01	5.94E-01	7.11E-01	6.35E-01
1699.94	6.12E-01	2.43E-01	6.46E-01	9.14E-01	1.06E+00	1.00E+00	5.89E-01	7.09E-01	6.31E-01
1700.91	6.01E-01	2.37E-01	6.40E-01	9.22E-01	1.08E+00	1.02E+00	5.86E-01	7.09E-01	6.29E-01
1701.87	5.95E-01	2.33E-01	6.39E-01	9.32E-01	1.09E+00	1.03E+00	5.87E-01	7.13E-01	6.31E-01
1702.84	5.93E-01	2.31E-01	6.44E-01	9.43E-01	1.11E+00	1.05E+00	5.91E-01	7.20E-01	6.37E-01
1703.8	5.95E-01	2.31E-01	6.52E-01	9.55E-01	1.12E+00	1.06E+00	5.98E-01	7.29E-01	6.45E-01
1704.76	5.97E-01	2.32E-01	6.59E-01	9.67E-01	1.14E+00	1.08E+00	6.04E-01	7.39E-01	6.54E-01
1705.73	5.97E-01	2.31E-01	6.65E-01	9.78E-01	1.15E+00	1.09E+00	6.09E-01	7.47E-01	6.60E-01
1706.69	5.96E-01	2.30E-01	6.68E-01	9.87E-01	1.16E+00	1.10E+00	6.12E-01	7.53E-01	6.65E-01
1707.66	5.94E-01	2.29E-01	6.70E-01	9.96E-01	1.18E+00	1.12E+00	6.15E-01	7.58E-01	6.70E-01
1708.62	5.93E-01	2.28E-01	6.72E-01	1.00E+00	1.19E+00	1.13E+00	6.17E-01	7.64E-01	6.74E-01
1709.59	5.93E-01	2.27E-01	6.75E-01	1.01E+00	1.20E+00	1.14E+00	6.21E-01	7.70E-01	6.79E-01
1710.55	5.95E-01	2.28E-01	6.80E-01	1.02E+00	1.20E+00	1.15E+00	6.26E-01	7.77E-01	6.85E-01
1711.51	5.98E-01	2.30E-01	6.86E-01	1.03E+00	1.21E+00	1.16E+00	6.32E-01	7.85E-01	6.92E-01
1712.48	6.01E-01	2.32E-01	6.92E-01	1.04E+00	1.22E+00	1.17E+00	6.38E-01	7.93E-01	6.99E-01
1713.44	6.03E-01	2.33E-01	6.97E-01	1.05E+00	1.23E+00	1.18E+00	6.43E-01	8.01E-01	7.06E-01
1714.41	6.03E-01	2.33E-01	7.01E-01	1.06E+00	1.25E+00	1.19E+00	6.47E-01	8.08E-01	7.12E-01
1715.37	6.01E-01	2.32E-01	7.04E-01	1.07E+00	1.26E+00	1.20E+00	6.51E-01	8.15E-01	7.18E-01
1716.34	5.97E-01	2.29E-01	7.07E-01	1.08E+00	1.28E+00	1.22E+00	6.56E-01	8.23E-01	7.25E-01
1717.3	5.95E-01	2.27E-01	7.10E-01	1.10E+00	1.30E+00	1.24E+00	6.62E-01	8.32E-01	7.34E-01
1718.26	5.94E-01	2.26E-01	7.16E-01	1.11E+00	1.32E+00	1.26E+00	6.70E-01	8.44E-01	7.45E-01
1719.23	5.96E-01	2.26E-01	7.25E-01	1.13E+00	1.34E+00	1.28E+00	6.79E-01	8.57E-01	7.58E-01
1720.19	5.98E-01	2.27E-01	7.36E-01	1.15E+00	1.37E+00	1.30E+00	6.89E-01	8.73E-01	7.72E-01
1721.16	6.01E-01	2.28E-01	7.49E-01	1.17E+00	1.39E+00	1.33E+00	7.00E-01	8.90E-01	7.87E-01
1722.12	6.02E-01	2.29E-01	7.62E-01	1.19E+00	1.42E+00	1.36E+00	7.11E-01	9.09E-01	8.03E-01
1723.08	6.02E-01	2.30E-01	7.77E-01	1.21E+00	1.45E+00	1.39E+00	7.23E-01	9.30E-01	8.21E-01
1724.05	6.02E-01	2.31E-01	7.92E-01	1.23E+00	1.48E+00	1.42E+00	7.37E-01	9.53E-01	8.40E-01
1725.01	6.04E-01	2.33E-01	8.09E-01	1.25E+00	1.51E+00	1.46E+00	7.52E-01	9.79E-01	8.61E-01
1725.98	6.06E-01	2.35E-01	8.28E-01	1.28E+00	1.54E+00	1.50E+00	7.70E-01	1.01E+00	8.83E-01
1726.94	6.09E-01	2.38E-01	8.47E-01	1.30E+00	1.57E+00	1.53E+00	7.88E-01	1.03E+00	9.07E-01
1727.91	6.12E-01	2.41E-01	8.65E-01	1.32E+00	1.60E+00	1.57E+00	8.07E-01	1.06E+00	9.29E-01
1728.87	6.15E-01	2.44E-01	8.82E-01	1.34E+00	1.62E+00	1.60E+00	8.24E-01	1.09E+00	9.50E-01
1729.84	6.15E-01	2.45E-01	8.95E-01	1.36E+00	1.64E+00	1.62E+00	8.39E-01	1.11E+00	9.67E-01
1730.8	6.12E-01	2.45E-01	9.01E-01	1.36E+00	1.65E+00	1.64E+00	8.49E-01	1.13E+00	9.79E-01
1731.76	6.05E-01	2.43E-01	9.00E-01	1.36E+00	1.65E+00	1.64E+00	8.54E-01	1.13E+00	9.84E-01
1732.73	5.96E-01	2.40E-01	8.88E-01	1.35E+00	1.64E+00	1.62E+00	8.51E-01	1.13E+00	9.78E-01
1733.69	5.84E-01	2.35E-01	8.65E-01	1.32E+00	1.60E+00	1.59E+00	8.40E-01	1.11E+00	9.62E-01
1734.66	5.71E-01	2.29E-01	8.35E-01	1.28E+00	1.55E+00	1.54E+00	8.21E-01	1.08E+00	9.36E-01
1735.62	5.57E-01	2.22E-01	7.99E-01	1.23E+00	1.50E+00	1.48E+00	7.96E-01	1.04E+00	9.04E-01
1736.58	5.41E-01	2.13E-01	7.60E-01	1.19E+00	1.44E+00	1.42E+00	7.67E-01	1.00E+00	8.66E-01
1737.55	5.25E-01	2.04E-01	7.18E-01	1.13E+00	1.37E+00	1.35E+00	7.33E-01	9.55E-01	8.23E-01
1738.51	5.06E-01	1.94E-01	6.73E-01	1.08E+00	1.30E+00	1.28E+00	6.95E-01	9.03E-01	7.77E-01
1739.48	4.87E-01	1.84E-01	6.26E-01	1.02E+00	1.23E+00	1.21E+00	6.53E-01	8.47E-01	7.26E-01
1740.44	4.67E-01	1.73E-01	5.79E-01	9.56E-01	1.15E+00	1.13E+00	6.09E-01	7.88E-01	6.74E-01
1741.41	4.48E-01	1.63E-01	5.33E-01	8.93E-01	1.07E+00	1.05E+00	5.65E-01	7.29E-01	6.23E-01
1742.37	4.31E-01	1.54E-01	4.91E-01	8.34E-01	1.00E+00	9.82E-01	5.23E-01	6.73E-01	5.74E-01
1743.33	4.15E-01	1.45E-01	4.54E-01	7.80E-01	9.34E-01	9.16E-01	4.85E-01	6.23E-01	5.31E-01
1744.3	3.99E-01	1.37E-01	4.20E-01	7.31E-01	8.75E-01	8.59E-01	4.51E-01	5.78E-01	4.92E-01
1745.26	3.82E-01	1.28E-01	3.89E-01	6.87E-01	8.23E-01	8.08E-01	4.19E-01	5.38E-01	4.56E-01
1746.23	3.65E-01	1.19E-01	3.59E-01	6.45E-01	7.74E-01	7.61E-01	3.89E-01	5.00E-01	4.22E-01
1747.19	3.46E-01	1.09E-01	3.29E-01	6.04E-01	7.27E-01	7.15E-01	3.59E-01	4.64E-01	3.89E-01
1748.16	3.27E-01	9.96E-02	2.98E-01	5.62E-01	6.81E-01	6.70E-01	3.31E-01	4.28E-01	3.56E-01
1749.12	3.09E-01	9.03E-02	2.69E-01	5.23E-01	6.37E-01	6.27E-01	3.04E-01	3.94E-01	3.24E-01
1750.08	2.91E-01	8.20E-02	2.43E-01	4.87E-01	5.97E-01	5.87E-01	2.79E-01	3.63E-01	2.96E-01
1751.05	2.75E-01	7.48E-02	2.20E-01	4.56E-01	5.62E-01	5.53E-01	2.58E-01	3.36E-01	2.70E-01
1752.01	2.60E-01	6.85E-02	2.00E-01	4.30E-01	5.33E-01	5.24E-01	2.40E-01	3.13E-01	2.49E-01
1752.98	2.45E-01	6.30E-02	1.84E-01	4.08E-01	5.08E-01	5.01E-01	2.24E-01	2.94E-01	2.30E-01
1753.94	2.31E-01	5.79E-02	1.70E-01	3.88E-01	4.86E-01	4.80E-01	2.10E-01	2.78E-01	2.13E-01
1754.9	2.18E-01	5.32E-02	1.58E-01	3.71E-01	4.66E-01	4.62E-01	1.97E-01	2.63E-01	1.97E-01
1755.87	2.07E-01	4.91E-02	1.47E-01	3.54E-01	4.47E-01	4.44E-01	1.86E-01	2.49E-01	1.83E-01
1756.83	1.96E-01	4.54E-02	1.36E-01	3.39E-01	4.29E-01	4.28E-01	1.76E-01	2.36E-01	1.71E-01
1757.8	1.87E-01	4.20E-02	1.27E-01	3.25E-01	4.13E-01	4.13E-01	1.66E-01	2.25E-01	1.60E-01
1758.76	1.78E-01	3.85E-02	1.18E-01	3.11E-01	3.97E-01	3.98E-01	1.57E-01	2.15E-01	1.49E-01
1759.73	1.68E-01	3.48E-02	1.09E-01	2.97E-01	3.82E-01	3.84E-01	1.48E-01	2.04E-01	1.39E-01
1760.69	1.58E-01	3.06E-02	9.89E-02	2.84E-01	3.67E-01	3.69E-01	1.38E-01	1.93E-01	1.28E-01
1761.66	1.47E-01	2.63E-02	8.87E-02	2.70E-01	3.51E-01	3.55E-01	1.28E-01	1.81E-01	1.17E-01
1762.62	1.37E-01	2.25E-02	7.92E-02	2.56E-01	3.36E-01	3.40E-01	1.18E-01	1.70E-01	1.07E-01
1763.58	1.28E-01	1.95E-02	7.15E-02	2.44E-01	3.21E-01	3.27E-01	1.10E-01	1.60E-01	9.77E-02
1764.55	1.22E-01	1.74E-02	6.57E-02	2.34E-01	3.09E-01	3.15E-01	1.04E-01	1.51E-01	9.09E-02
1765.51	1.17E-01	1.61E-02	6.18E-02	2.26E-01	2.98E-01	3.05E-01	9.87E-02	1.45E-01	8.61E-02
1766.48	1.13E-01	1.51E-02	5.88E-02	2.19E-01	2.89E-01	2.96E-01	9.47E-02	1.40E-01	8.24E-02
1767.44	1.08E-01	1.38E-02	5.58E-02	2.13E-01	2.81E-01	2.88E-01	9.08E-02	1.36E-01	7.90E-02
1768.4	1.03E-01	1.21E-02	5.21E-02	2.06E-01	2.72E-01	2.79E-01	8.62E-02	1.31E-01	7.50E-02
1769.37	9.63E-02	9.80E-03	4.77E-02	1.98E-01	2.63E-01	2.69E-01	8.04E-02	1.25E-01	7.01E-02
1770.33	8.89E-02	7.42E-03	4.31E-02	1.89E-01	2.52E-01	2.59E-01	7.38E-02	1.19E-01	6.45E-02
1771.3	8.19E-02	5.44E-03	3.89E-02	1.80E-01	2.41E-01	2.47E-01	6.74E-02	1.12E-01	5.90E-02
1772.26	7.60E-02	4.26E-03	3.58E-02	1.71E-01	2.30E-01	2.36E-01	6.19E-02	1.06E-01	5.42E-02
1773.22	7.14E-02	3.84E-03	3.39E-02	1.64E-01	2.21E-01	2.27E-01	5.79E-02	1.00E-01	5.06E-02
1774.19	6.76E-02	3.85E-03	3.28E-02	1.59E-01	2.14E-01	2.20E-01	5.50E-02	9.60E-02	4.78E-02
1775.15	6.39E-02	3.82E-03	3.16E-02	1.54E-01	2.08E-01	2.14E-01	5.25E-02	9.23E-02	4.53E-02
1776.12	5.99E-02	3.51E-03	2.99E-02	1.50E-01	2.02E-01	2.08E-01	4.97E-02	8.85E-02	4.26E-02
1777.08	5.55E-02	2.94E-03	2.76E-02	1.45E-01	1.95E-01	2.02E-01	4.66E-02	8.44E-02	3.94E-02
1778.05	5.13E-02	2.34E-03	2.52E-02	1.39E-01	1.88E-01	1.95E-01	4.33E-02	8.01E-02	3.62E-02
1779.01	4.79E-02	1.96E-03	2.30E-02	1.34E-01	1.81E-01	1.88E-01	4.02E-02	7.59E-02	3.35E-02
1779.98	4.53E-02	1.92E-03	2.16E-02	1.28E-01	1.74E-01	1.81E-01	3.77E-02	7.22E-02	3.16E-02
1780.94	4.34E-02	2.10E-03	2.07E-02	1.23E-01	1.68E-01	1.74E-01	3.56E-02	6.91E-02	3.03E-02
1781.9	4.15E-02	2.20E-03	1.99E-02	1.19E-01	1.61E-01	1.68E-01	3.36E-02	6.62E-02	2.92E-02
1782.87	3.90E-02	1.97E-03	1.85E-02	1.13E-01	1.55E-01	1.61E-01	3.12E-02	6.32E-02	2.76E-02
1783.83	3.56E-02	1.37E-03	1.62E-02	1.08E-01	1.48E-01	1.54E-01	2.81E-02	5.96E-02	2.51E-02
1784.8	3.17E-02	6.06E-04	1.32E-02	1.02E-01	1.40E-01	1.47E-01	2.47E-02	5.58E-02	2.18E-02
1785.76	2.80E-02	4.48E-05	1.03E-02	9.58E-02	1.33E-01	1.39E-01	2.15E-02	5.20E-02	1.84E-02
1786.72	2.51E-02	1.82E-16	8.00E-03	9.03E-02	1.26E-01	1.32E-01	1.89E-02	4.88E-02	1.55E-02
1787.69	2.33E-02	5.86E-04	6.84E-03	8.58E-02	1.20E-01	1.26E-01	1.75E-02	4.65E-02	1.36E-02
1788.65	2.25E-02	1.65E-03	6.78E-03	8.22E-02	1.15E-01	1.21E-01	1.70E-02	4.52E-02	1.28E-02
1789.62	2.20E-02	2.80E-03	7.30E-03	7.91E-02	1.11E-01	1.17E-01	1.71E-02	4.45E-02	1.27E-02
1790.58	2.09E-02	3.58E-03	7.58E-03	7.57E-02	1.07E-01	1.13E-01	1.68E-02	4.35E-02	1.26E-02
1791.55	1.88E-02	3.69E-03	6.91E-03	7.15E-02	1.02E-01	1.08E-01	1.56E-02	4.18E-02	1.18E-02
1792.51	1.58E-02	3.17E-03	5.22E-03	6.63E-02	9.56E-02	1.02E-01	1.36E-02	3.92E-02	1.03E-02
1793.47	1.29E-02	2.45E-03	3.24E-03	6.08E-02	8.88E-02	9.55E-02	1.12E-02	3.63E-02	8.64E-03
1794.44	1.09E-02	2.03E-03	1.95E-03	5.59E-02	8.24E-02	8.93E-02	9.40E-03	3.37E-02	7.58E-03
1795.4	1.02E-02	2.12E-03	1.94E-03	5.22E-02	7.70E-02	8.41E-02	8.61E-03	3.22E-02	7.60E-03
1796.37	1.04E-02	2.55E-03	2.94E-03	4.96E-02	7.27E-02	7.99E-02	8.67E-03	3.15E-02	8.45E-03
1797.33	1.07E-02	2.93E-03	4.17E-03	4.75E-02	6.92E-02	7.62E-02	8.92E-03	3.09E-02	9.39E-03
1798.3	1.02E-02	2.88E-03	4.71E-03	4.49E-02	6.54E-02	7.21E-02	8.61E-03	2.97E-02	9.55E-03
1799.26	8.49E-03	2.26E-03	4.10E-03	4.13E-02	6.08E-02	6.72E-02	7.33E-03	2.73E-02	8.43E-03
1800.22	5.79E-03	1.28E-03	2.55E-03	3.66E-02	5.53E-02	6.12E-02	5.16E-03	2.39E-02	6.14E-03
1801.19	2.94E-03	3.79E-04	8.66E-04	3.15E-02	4.92E-02	5.46E-02	2.74E-03	2.01E-02	3.38E-03
1802.15	8.36E-04	-6.06E-17	8.24E-17	2.68E-02	4.34E-02	4.84E-02	8.45E-04	1.66E-02	1.11E-03
1803.12	-2.20E-16	3.21E-04	5.54E-04	2.34E-02	3.87E-02	4.34E-02	-2.72E-16	1.42E-02	1.24E-12
1804.08	2.76E-04	1.15E-03	2.37E-03	2.12E-02	3.53E-02	3.97E-02	1.63E-04	1.30E-02	9.88E-05
1805.04	1.02E-03	2.07E-03	4.72E-03	2.00E-02	3.28E-02	3.71E-02	8.52E-04	1.25E-02	8.99E-04
1806.01	1.53E-03	2.65E-03	6.74E-03	1.89E-02	3.05E-02	3.49E-02	1.44E-03	1.20E-02	1.69E-03
1806.97	1.42E-03	2.69E-03	7.88E-03	1.74E-02	2.81E-02	3.24E-02	1.50E-03	1.10E-02	1.94E-03
1807.94	7.93E-04	2.26E-03	8.11E-03	1.53E-02	2.50E-02	2.93E-02	1.01E-03	9.57E-03	1.54E-03
1808.9	1.38E-04	1.64E-03	7.83E-03	1.27E-02	2.16E-02	2.56E-02	3.08E-04	7.85E-03	7.94E-04
1809.87	0.00E+00	1.17E-03	7.54E-03	1.02E-02	1.83E-02	2.17E-02	-1.33E-04	6.34E-03	1.72E-04
1810.83	6.27E-04	9.99E-04	7.50E-03	8.16E-03	1.54E-02	1.81E-02	6.34E-16	5.35E-03	-5.98E-12
1811.8	1.71E-03	1.03E-03	7.51E-03	6.64E-03	1.30E-02	1.48E-02	6.36E-04	4.83E-03	2.37E-04
1812.76	2.62E-03	1.02E-03	7.10E-03	5.41E-03	1.09E-02	1.19E-02	1.34E-03	4.41E-03	5.61E-04
1813.72	2.80E-03	7.73E-04	5.87E-03	4.11E-03	8.67E-03	9.14E-03	1.63E-03	3.67E-03	6.12E-04
1814.69	2.11E-03	3.30E-04	3.83E-03	2.59E-03	6.18E-03	6.30E-03	1.33E-03	2.46E-03	3.11E-04
1815.65	9.37E-04	5.63E-15	1.57E-03	1.04E-03	3.56E-03	3.54E-03	6.23E-04	1.03E-03	2.56E-10
1816.62	2.20E-16	-1.09E-14	-2.47E-16	2.51E-11	1.30E-03	1.28E-03	-1.36E-15	1.17E-15	-4.88E-10
1817.58	-3.67E-16	5.63E-15	1.65E-16	-2.65E-11	1.43E-11	9.17E-12	8.15E-16	-1.11E-15	2.37E-10
1818.54	1.31E-03	7.96E-04	1.96E-03	1.21E-03	-1.57E-11	-9.57E-12	1.03E-03	1.33E-03	1.05E-03
1819.51	3.59E-03	2.32E-03	5.51E-03	3.38E-03	1.12E-03	1.11E-03	2.89E-03	3.81E-03	3.11E-03
1820.47	6.00E-03	4.00E-03	9.62E-03	5.84E-03	2.78E-03	2.76E-03	4.90E-03	6.80E-03	5.41E-03
1821.44	7.61E-03	5.23E-03	1.31E-02	7.72E-03	4.20E-03	4.23E-03	6.32E-03	9.47E-03	7.10E-03
1822.4	7.89E-03	5.65E-03	1.51E-02	8.46E-03	4.79E-03	4.99E-03	6.71E-03	1.12E-02	7.68E-03
1823.36	6.97E-03	5.34E-03	1.55E-02	8.00E-03	4.46E-03	4.92E-03	6.16E-03	1.19E-02	7.21E-03
1824.33	5.52E-03	4.66E-03	1.49E-02	6.85E-03	3.60E-03	4.39E-03	5.19E-03	1.19E-02	6.31E-03
1825.29	4.38E-03	4.14E-03	1.41E-02	5.80E-03	2.87E-03	3.99E-03	4.50E-03	1.18E-02	5.77E-03
1826.26	4.11E-03	4.10E-03	1.37E-02	5.47E-03	2.79E-03	4.19E-03	4.54E-03	1.21E-02	6.13E-03
1827.22	4.62E-03	4.53E-03	1.40E-02	5.95E-03	3.42E-03	4.99E-03	5.18E-03	1.27E-02	7.27E-03
1828.19	5.24E-03	5.05E-03	1.42E-02	6.69E-03	4.27E-03	5.87E-03	5.83E-03	1.33E-02	8.53E-03
1829.15	5.19E-03	5.21E-03	1.37E-02	6.89E-03	4.61E-03	6.14E-03	5.77E-03	1.31E-02	9.05E-03
1830.12	4.15E-03	4.80E-03	1.23E-02	6.05E-03	4.02E-03	5.38E-03	4.68E-03	1.19E-02	8.38E-03
1831.08	2.44E-03	3.97E-03	1.01E-02	4.26E-03	2.61E-03	3.73E-03	2.87E-03	9.94E-03	6.72E-03
1832.04	8.15E-04	3.11E-03	8.11E-03	2.17E-03	1.02E-03	1.83E-03	1.07E-03	7.87E-03	4.80E-03
1833.01	2.20E-16	2.58E-03	6.90E-03	5.77E-04	3.48E-11	4.22E-04	-9.06E-17	6.31E-03	3.40E-03
1833.97	2.32E-04	2.52E-03	6.76E-03	3.20E-12	-3.75E-11	7.21E-13	-9.06E-17	5.58E-03	2.92E-03
1834.94	1.21E-03	2.80E-03	7.39E-03	4.41E-04	8.36E-04	5.42E-04	8.34E-04	5.53E-03	3.25E-03
1835.9	2.28E-03	3.07E-03	8.09E-03	1.41E-03	2.00E-03	1.57E-03	1.91E-03	5.65E-03	3.84E-03
1836.86	2.77E-03	3.00E-03	8.08E-03	2.24E-03	2.83E-03	2.42E-03	2.60E-03	5.37E-03	4.07E-03
1837.83	2.42E-03	2.45E-03	7.01E-03	2.39E-03	2.88E-03	2.56E-03	2.50E-03	4.38E-03	3.56E-03
1838.79	1.42E-03	1.54E-03	4.97E-03	1.78E-03	2.09E-03	1.91E-03	1.70E-03	2.78E-03	2.35E-03
1839.76	3.79E-04	5.90E-04	2.60E-03	7.76E-04	8.89E-04	8.29E-04	6.53E-04	1.09E-03	9.39E-04
1840.72	-1.47E-16	-4.84E-16	7.38E-04	4.61E-12	4.10E-11	1.90E-11	9.06E-17	-6.52E-17	-8.73E-12
1841.69	6.60E-04	3.63E-16	1.65E-16	-8.87E-12	-4.11E-11	-2.20E-11	1.76E-04	-4.70E-05	8.39E-12
1842.65	2.17E-03	5.40E-04	4.68E-04	8.93E-04	9.02E-04	9.43E-04	1.15E-03	9.34E-04	9.66E-04
1843.61	3.77E-03	1.27E-03	1.56E-03	2.25E-03	2.27E-03	2.42E-03	2.37E-03	2.33E-03	2.33E-03
1844.58	4.56E-03	1.70E-03	2.37E-03	3.34E-03	3.35E-03	3.68E-03	3.10E-03	3.27E-03	3.24E-03
1845.54	4.09E-03	1.58E-03	2.34E-03	3.54E-03	3.55E-03	4.04E-03	2.89E-03	3.21E-03	3.18E-03
1846.51	2.65E-03	1.02E-03	1.54E-03	2.82E-03	2.82E-03	3.41E-03	1.89E-03	2.24E-03	2.25E-03
1847.47	1.05E-03	3.73E-04	5.86E-04	1.63E-03	1.62E-03	2.19E-03	7.20E-04	9.72E-04	1.04E-03
1848.44	1.47E-16	0.00E+00	-4.94E-16	5.70E-04	5.60E-04	9.99E-04	-1.81E-16	1.04E-04	1.99E-04
1849.4	0.00E+00	0.00E+00	3.30E-16	2.48E-12	4.29E-12	2.51E-04	9.06E-17	-1.96E-16	2.66E-14
1850.36	1.08E-03	2.26E-04	3.76E-04	-1.34E-04	-1.04E-04	2.74E-12	5.48E-04	4.97E-04	2.81E-04
.row	1	2	3	4	5	6	7	8	9
