# Supplementary material for: A comparison of lodgepole and spruce needle chemistry impacts on terrestrial biogeochemical processes during isolated decomposition
Source: PeerJ. 2020 Jul 16;8:e9538. doi: 10.7717/peerj.9538 (PMC7369028; doi:10.7717/peerj.9538)
Supplement: Supplemental Information 12 [file peerj-08-9538-s012.csv]

Date	Sample	WetFraction	DOC_Diluted1:10(mg/L)	DOC_mg/L	DOC_mg/Kg	TN_Diluted1:10 (mg/L)	TN_mg/L	TN_mg/kg	UVA254	SUVA_g/mg-M
11/18/16	RedSpruce	0.0571	49.34	493	4186.4	0.62	6.2	52.61	3.41	81.482
11/18/16	RedSpruce	0.0571	42.66	427	3619.6	0.56	5.6	47.52	3.11	85.923
11/18/16	RedSpruce	0.0571	42.17	422	3578.1	0.56	5.6	47.52	2.99	83.431
11/18/16	GreenSpruce	0.0666	27.22	272	2333.0	0.48	4.8	41.14	3.11	133.311
11/18/16	GreenSpruce	0.0666	28.18	282	2415.2	0.47	4.7	40.28	2.99	123.598
11/18/16	GreenSpruce	0.0666	24.86	249	2130.7	0.49	4.9	42	2.85	133.614
11/18/16	Lodgepole	0.0774	29.35	294	2545.1	0.26	2.6	22.55	3.41	134.032
11/18/16	Lodgepole	0.0774	26.63	266	2309.2	0.25	2.5	21.68	2.93	127.057
11/18/16	Lodgepole	0.0774	18.68	187	1619.8	0.21	2.1	18.21	2.89	178.31
