# Supplementary material for: A comparison of lodgepole and spruce needle chemistry impacts on terrestrial biogeochemical processes during isolated decomposition
Source: PeerJ. 2020 Jul 16;8:e9538. doi: 10.7717/peerj.9538 (PMC7369028; doi:10.7717/peerj.9538)
Supplement: Supplemental Information 13 [file peerj-08-9538-s013.csv]

Date	Sample	CO2_mol/m^2*day^-1	CO2_mgC/day	CH4_mol/m^2*day^-1	CH4_mgC/day	N2O_mol/m^2*day^-1	NH3_mol/m^2*day^-1	H2O_mol/m^2*day^-1
06_27_17	RedSpruce	3.37E-06	3.50E+03	-6.79E-10	-7.05E-01	-7.19E-11	1.42E-10	3.47E-04
06_27_17	RedSpruce	2.86E-06	2.97E+03	-1.00E-09	-1.04E+00	-1.06E-10	2.29E-10	4.20E-04
06_27_17	RedSpruce	2.72E-06	2.82E+03	-7.14E-10	-7.41E-01	-7.95E-10	1.51E-10	4.01E-04
06_27_17	RedSpruce	2.48E-06	2.57E+03	-8.81E-10	-9.14E-01	3.85E-12	1.57E-10	4.02E-04
06_27_17	GreenSpruce	2.81E-06	2.92E+03	-1.13E-09	-1.17E+00	2.39E-11	7.73E-11	2.71E-04
06_27_17	GreenSpruce	2.89E-06	3.00E+03	-8.07E-10	-8.37E-01	-2.11E-10	9.64E-11	2.31E-04
06_27_17	GreenSpruce	2.21E-06	2.29E+03	-9.55E-10	-9.91E-01	-1.17E-08	8.69E-11	2.48E-04
06_27_17	GreenSpruce	3.24E-06	3.36E+03	-9.09E-10	-9.43E-01	-1.34E-10	5.11E-11	1.86E-04
06_27_17	Control	2.78E-06	2.88E+03	-1.45E-09	-1.50E+00	-7.66E-12	5.60E-11	2.85E-05
06_27_17	Control	2.48E-06	2.57E+03	-1.15E-09	-1.19E+00	-4.42E-11	1.27E-11	3.55E-05
06_27_17	Control	1.91E-06	1.98E+03	-1.17E-09	-1.21E+00	-9.51E-11	7.47E-11	2.21E-04
06_27_17	Control	2.86E-06	2.97E+03	-1.16E-09	-1.20E+00	-9.16E-11	1.50E-11	1.99E-04
06_27_17	Lodgepole	2.47E-06	2.56E+03	-7.89E-10	-8.19E-01	-8.58E-10	6.54E-11	1.86E-04
06_27_17	Lodgepole	2.65E-06	2.75E+03	-1.14E-09	-1.18E+00	-1.17E-09	7.09E-11	1.26E-04
06_27_17	Lodgepole	4.62E-06	4.79E+03	-1.31E-09	-1.36E+00	-5.32E-11	4.16E-11	1.96E-04
06_27_17	Lodgepole	2.79E-06	2.90E+03	-7.95E-10	-8.25E-01	1.88E-10	5.11E-11	1.65E-04
08_03_17	Lodgepole	5.04E-06	5.23E+03	-1.41E-09	-1.46E+00	-2.36E-10	-1.47E-14	4.32E-06
08_03_17	Lodgepole	6.60E-06	6.85E+03	-1.34E-09	-1.39E+00	8.23E-11	7.17E-12	-1.41E-05
08_03_17	Lodgepole	4.54E-06	4.71E+03	-8.17E-10	-8.48E-01	8.97E-11	-3.07E-11	-3.87E-05
08_03_17	GreenSpruce	5.18E-06	5.38E+03	-1.10E-09	-1.14E+00	-4.08E-10	2.33E-11	nan
08_03_17	GreenSpruce	4.70E-06	4.88E+03	-1.04E-09	-1.08E+00	5.24E-11	1.31E-11	7.81E-06
08_03_17	GreenSpruce	5.71E-06	5.93E+03	-1.03E-09	-1.07E+00	1.70E-09	2.36E-12	5.41E-06
08_03_17	Control	2.65E-06	2.75E+03	-1.23E-09	-1.28E+00	-2.41E-11	-1.61E-12	-8.26E-06
08_03_17	Control	2.94E-06	3.05E+03	-9.77E-10	-1.01E+00	4.34E-11	-1.34E-12	1.46E-06
08_03_17	Control	3.65E-06	3.79E+03	-1.05E-09	-1.09E+00	2.14E-11	6.98E-12	-4.47E-06
08_03_17	RedSpruce	4.43E-06	4.60E+03	-1.02E-09	-1.06E+00	1.71E-09	-2.27E-12	-2.41E-06
08_03_17	RedSpruce	4.00E-06	4.15E+03	-9.18E-10	-9.53E-01	-1.01E-09	1.19E-12	7.19E-06
08_03_17	RedSpruce	3.46E-06	3.59E+03	-8.18E-10	-8.49E-01	7.34E-09	8.46E-12	1.07E-05
08_21_17	Lodgepole	1.52E-06	1.58E+03	-5.41E-10	-5.61E-01	-1.85E-10	-2.45E-12	2.90E-05
08_21_17	Lodgepole	1.66E-06	1.72E+03	-4.62E-10	-4.79E-01	-5.03E-09	3.50E-11	1.39E-04
08_21_17	Lodgepole	2.31E-06	2.40E+03	-7.41E-10	-7.69E-01	5.32E-10	-6.46E-12	-1.42E-06
08_21_17	Lodgepole	1.77E-06	1.84E+03	-6.29E-10	-6.53E-01	4.02E-10	-1.89E-12	-1.00E-05
08_21_17	Lodgepole	1.12E-06	1.16E+03	-5.48E-10	-5.69E-01	-8.13E-11	1.75E-12	-1.77E-06
08_21_17	RedSpruce	1.23E-06	1.28E+03	-4.38E-10	-4.55E-01	7.81E-11	-2.43E-12	-1.05E-06
08_21_17	RedSpruce	1.53E-06	1.59E+03	-7.93E-10	-8.23E-01	-6.20E-10	-1.12E-12	-1.85E-05
08_21_17	RedSpruce	1.76E-06	1.83E+03	-1.07E-09	-1.11E+00	-6.62E-10	8.78E-12	-6.07E-07
08_21_17	Control	1.15E-06	1.19E+03	-8.14E-10	-8.45E-01	-5.44E-11	nan	7.51E-06
08_21_17	Control	1.08E-06	1.12E+03	-7.16E-10	-7.43E-01	-6.81E-11	2.19E-11	5.21E-05
08_21_17	Control	1.10E-06	1.14E+03	-8.59E-10	-8.91E-01	-7.58E-11	-1.18E-11	7.46E-06
08_21_17	Control	2.78E-06	2.88E+03	-2.25E-09	-2.33E+00	1.41E-10	4.94E-11	1.03E-05
08_21_17	GreenSpruce	1.58E-06	1.64E+03	-5.41E-10	-5.61E-01	1.99E-11	2.20E-12	-1.05E-05
08_21_17	GreenSpruce	1.64E-06	1.70E+03	-6.08E-10	-6.31E-01	-2.40E-08	-5.55E-12	3.83E-07
08_21_17	GreenSpruce	7.10E-07	7.37E+02	-5.50E-10	-5.71E-01	1.34E-11	1.24E-10	-1.81E-05
08_21_17	GreenSpruce	2.10E-06	2.18E+03	-7.55E-10	-7.84E-01	6.65E-10	1.25E-11	6.82E-05
09_14_17	GreenSpruce	1.28E-06	1.33E+03	-7.19E-10	-7.46E-01	-7.27E-11	-3.95E-12	2.56E-04
09_14_17	GreenSpruce	1.19E-06	1.23E+03	-7.24E-10	-7.51E-01	-5.71E-09	7.60E-11	5.52E-04
09_14_17	GreenSpruce	1.20E-06	1.25E+03	-1.08E-09	-1.12E+00	-5.87E-10	9.90E-12	6.91E-05
09_14_17	Lodgepole	1.94E-06	2.01E+03	-9.72E-10	-1.01E+00	nan	8.99E-12	9.32E-05
09_14_17	Lodgepole	1.26E-06	1.31E+03	-5.28E-10	-5.48E-01	-6.30E-10	7.74E-11	3.56E-04
09_14_17	Lodgepole	1.45E-06	1.50E+03	-5.41E-10	-5.61E-01	-3.85E-12	1.56E-11	8.12E-05
09_14_17	RedSpruce	9.37E-07	9.72E+02	-5.64E-10	-5.85E-01	1.31E-10	8.90E-11	8.23E-05
09_14_17	RedSpruce	1.23E-06	1.28E+03	-5.68E-10	-5.89E-01	-2.42E-10	5.93E-11	2.68E-04
09_14_17	RedSpruce	1.69E-06	1.75E+03	-1.16E-09	-1.20E+00	2.03E-11	7.54E-12	6.62E-05
09_14_17	Control	1.67E-06	1.73E+03	-1.18E-09	-1.22E+00	5.67E-11	2.61E-11	2.39E-04
09_14_17	Control	1.06E-06	1.10E+03	-8.34E-10	-8.65E-01	-7.21E-10	9.32E-11	4.01E-04
09_14_17	Control	1.12E-06	1.16E+03	-8.95E-10	-9.29E-01	-1.71E-10	3.59E-11	1.21E-04
10_12_17	Lodgepole	1.59E-06	1.65E+03	-2.43E-10	-2.52E-01	-1.77E-09	3.72E-12	1.94E-05
10_12_17	Lodgepole	2.14E-06	2.22E+03	-4.19E-10	-4.35E-01	8.06E-12	4.77E-11	2.44E-04
10_12_17	Lodgepole	1.83E-06	1.90E+03	-2.28E-10	-2.37E-01	-1.36E-10	7.20E-11	1.29E-04
10_12_17	Lodgepole	1.97E-06	2.04E+03	-1.66E-10	-1.72E-01	-2.98E-11	5.64E-11	2.22E-04
10_12_17	RedSpruce	2.01E-06	2.09E+03	-4.49E-10	-4.66E-01	-2.47E-10	3.36E-11	2.13E-04
10_12_17	RedSpruce	1.36E-06	1.41E+03	-1.74E-10	-1.81E-01	1.12E-10	1.42E-10	3.70E-04
10_12_17	RedSpruce	1.83E-06	1.90E+03	-4.57E-10	-4.74E-01	-6.42E-10	5.89E-11	2.63E-04
10_12_17	RedSpruce	1.23E-06	1.28E+03	-2.63E-10	-2.73E-01	-8.87E-11	1.49E-11	1.62E-04
10_12_17	GreenSpruce	2.02E-06	2.10E+03	-4.36E-10	-4.52E-01	-1.71E-09	4.96E-11	2.75E-04
10_12_17	GreenSpruce	1.98E-06	2.05E+03	-3.41E-10	-3.54E-01	-1.11E-10	1.69E-10	3.12E-04
10_12_17	GreenSpruce	2.32E-06	2.41E+03	-3.69E-10	-3.83E-01	-5.49E-11	8.72E-11	4.59E-04
10_12_17	GreenSpruce	1.68E-06	1.74E+03	-1.80E-10	-1.87E-01	-3.06E-10	1.27E-10	3.31E-04
10_12_17	Control	7.24E-07	7.51E+02	-2.81E-10	-2.92E-01	-1.90E-10	1.10E-10	6.61E-04
10_12_17	Control	1.11E-06	1.15E+03	-4.70E-10	-4.88E-01	-2.95E-09	7.85E-11	3.13E-04
10_12_17	Control	1.06E-06	1.10E+03	-7.30E-10	-7.58E-01	1.64E-10	5.69E-11	4.16E-04
10_12_17	Control	7.15E-07	7.42E+02	-2.95E-10	-3.06E-01	-6.00E-11	1.23E-10	7.24E-04
06_13_18	Lodgepole	1.18E-06	1.22E+03	-7.54E-10	-7.82E-01	2.69E-09	5.08E-11	1.44E-05
06_13_18	Lodgepole	1.90E-06	1.97E+03	-1.01E-09	-1.05E+00	5.80E-11	9.00E-11	0.000299002
06_13_18	Lodgepole	1.29E-06	1.34E+03	-1.12E-09	-1.16E+00	-2.34E-10	7.90E-11	0.000175262
06_13_18	GreenSpruce	1.74E-06	1.81E+03	-6.08E-10	-6.31E-01	-9.01E-11	6.90E-11	0.000219945
06_13_18	GreenSpruce	1.62E-06	1.68E+03	-9.94E-10	-1.03E+00	-6.85E-11	-2.86E-12	0.000200199
06_13_18	GreenSpruce	2.04E-06	2.12E+03	-1.10E-09	-1.14E+00	9.60E-11	5.30E-11	9.34E-05
06_13_18	RedSpruce	1.61E-06	1.67E+03	-3.87E-10	-4.02E-01	3.93E-11	1.63E-10	0.000288805
06_13_18	RedSpruce	1.50E-06	1.56E+03	-9.55E-10	-9.91E-01	-6.91E-11	4.02E-10	0.00028746
06_13_18	RedSpruce	1.48E-06	1.54E+03	-5.48E-10	-5.69E-01	2.10E-10	1.03E-10	0.000175791
06_13_18	Control	1.17E-06	1.21E+03	-7.07E-10	-7.34E-01	5.16E-09	9.93E-11	0.00015659
06_13_18	Control	1.10E-06	1.14E+03	-1.02E-09	-1.06E+00	8.20E-10	1.51E-10	0.000154889
06_13_18	Control	1.24E-06	1.29E+03	-7.08E-10	-7.35E-01	-3.56E-10	8.70E-11	0.000170088
06_13_18	ShadeControl	1.25E-06	1.30E+03	-4.78E-10	-4.96E-01	-1.06E-10	1.27E-10	0.000422669
06_13_18	ShadeControl	7.91E-07	8.21E+02	-4.87E-10	-5.05E-01	1.86E-09	1.15E-10	0.000250494
06_13_18	ShadeControl	5.91E-07	6.13E+02	-4.11E-10	-4.27E-01	-1.91E-10	3.50E-11	8.93E-05
06_21_18	Lodgepole	2.78E-06	2.88E+03	-8.38E-10	-8.70E-01	9.95E-10	2.13E-11	0.000124807
06_21_18	Lodgepole	4.42E-06	4.59E+03	-1.00E-09	-1.04E+00	-1.60E-09	4.85E-11	0.000176966
06_21_18	Lodgepole	2.69E-06	2.79E+03	-8.58E-10	-8.90E-01	-1.19E-10	1.56E-11	0.000177927
06_21_18	GreenSpruce	2.50E-06	2.59E+03	-6.45E-10	-6.69E-01	-4.15E-09	-1.01E-10	-0.000153887
06_21_18	GreenSpruce	2.05E-06	2.13E+03	-7.59E-10	-7.88E-01	3.09E-10	1.16E-11	8.16E-05
06_21_18	GreenSpruce	1.75E-06	1.82E+03	-1.10E-09	-1.14E+00	9.44E-11	1.20E-10	5.68E-05
06_21_18	RedSpruce	2.78E-06	2.88E+03	-4.87E-10	-5.05E-01	-2.08E-09	1.20E-11	0.000221613
06_21_18	RedSpruce	2.45E-06	2.54E+03	-6.14E-10	-6.37E-01	-2.50E-09	3.47E-11	0.00013656
06_21_18	RedSpruce	2.80E-06	2.91E+03	-3.72E-10	-3.86E-01	-2.80E-09	2.36E-11	0.000150532
06_21_18	Control	1.77E-06	1.84E+03	-6.16E-10	-6.39E-01	-1.48E-10	4.69E-11	0.000329287
06_21_18	Control	1.91E-06	1.98E+03	-8.65E-10	-8.98E-01	-3.05E-10	1.81E-11	0.00016537
06_21_18	Control	1.73E-06	1.80E+03	-5.96E-10	-6.18E-01	4.48E-11	8.95E-11	0.000271475
06_21_18	ShadeControl	1.46E-06	1.52E+03	-4.37E-10	-4.53E-01	-1.28E-09	6.53E-11	0.00035233
06_21_18	ShadeControl	8.52E-07	8.84E+02	-2.23E-10	-2.31E-01	-1.27E-09	7.50E-11	0.000339979
06_21_18	ShadeControl	8.11E-07	8.42E+02	-2.99E-10	-3.10E-01	-1.56E-09	3.32E-11	0.000194966
07_25_18	Lodgepole	1.66E-06	1.72E+03	-1.25E-09	-1.30E+00	1.31E-09	1.43E-10	0.000124641
07_25_18	Lodgepole	1.08E-06	1.12E+03	-1.22E-09	-1.27E+00	4.81E-11	-9.05E-11	-0.000130473
07_25_18	Lodgepole	1.54E-06	1.60E+03	-1.57E-09	-1.63E+00	-4.15E-12	6.49E-11	0.000236965
07_25_18	RedSpruce	1.12E-06	1.16E+03	-8.42E-10	-8.74E-01	-8.16E-10	3.58E-10	0.000470739
07_25_18	RedSpruce	6.91E-07	7.17E+02	-1.06E-09	-1.10E+00	1.11E-09	5.44E-11	5.00E-05
07_25_18	RedSpruce	1.29E-06	1.34E+03	-1.17E-09	-1.21E+00	-7.41E-10	5.95E-11	0.000111466
07_25_18	Control	5.65E-07	5.86E+02	-1.13E-09	-1.17E+00	-7.06E-11	1.06E-10	0.000184087
07_25_18	Control	8.68E-07	9.01E+02	-1.74E-09	-1.81E+00	1.54E-10	-2.72E-11	4.56E-05
07_25_18	Control	1.37E-06	1.42E+03	-1.14E-09	-1.18E+00	-1.17E-10	8.23E-11	0.000394954
07_25_18	ShadeControl	8.52E-07	8.84E+02	-7.02E-10	-7.29E-01	1.40E-10	8.82E-11	0.000130891
07_25_18	ShadeControl	4.28E-07	4.44E+02	-4.60E-10	-4.77E-01	-1.31E-10	4.65E-11	7.44E-05
07_25_18	ShadeControl	7.97E-07	8.27E+02	-9.18E-10	-9.53E-01	-3.99E-10	7.82E-11	0.000114629
07_25_18	GreenSpruce	6.78E-07	7.04E+02	-1.09E-09	-1.13E+00	-2.15E-10	3.72E-12	3.21E-05
07_25_18	GreenSpruce	8.31E-07	8.62E+02	-1.37E-09	-1.42E+00	1.06E-10	-9.75E-12	5.70E-06
07_25_18	GreenSpruce	1.54E-06	1.60E+03	-9.82E-10	-1.02E+00	-1.62E-10	6.31E-11	0.000204744
08_13_18	RedSpruce	6.94E-07	7.20E+02	-1.13E-09	-1.17E+00	-6.94E-10	2.92E-12	1.74E-05
08_13_18	RedSpruce	4.84E-07	5.02E+02	-1.02E-09	-1.06E+00	-1.52E-10	-1.65E-10	-2.29E-05
08_13_18	RedSpruce	8.53E-07	8.85E+02	-8.46E-10	-8.78E-01	-7.09E-10	1.13E-10	2.89E-05
08_13_18	ShadeControl	5.37E-07	5.57E+02	-9.02E-10	-9.36E-01	6.98E-11	8.92E-11	9.85E-05
08_13_18	ShadeControl	5.43E-07	5.63E+02	-1.06E-09	-1.10E+00	-1.03E-10	6.21E-11	8.03E-05
08_13_18	ShadeControl	6.54E-07	6.79E+02	-1.13E-09	-1.17E+00	9.65E-11	5.19E-12	2.48E-05
08_13_18	Control	4.76E-07	4.94E+02	-8.14E-10	-8.45E-01	-2.31E-10	-1.93E-11	4.10E-06
08_13_18	Control	5.87E-07	6.09E+02	-1.52E-09	-1.58E+00	-2.14E-10	1.32E-12	5.86E-06
08_13_18	Control	6.76E-07	7.02E+02	-1.06E-09	-1.10E+00	-1.60E-10	6.95E-12	5.71E-05
08_13_18	Lodgepole	1.67E-06	1.73E+03	-2.23E-09	-2.31E+00	3.96E-10	1.21E-11	4.89E-05
08_13_18	Lodgepole	4.92E-07	5.11E+02	-6.95E-10	-7.21E-01	-6.02E-09	-1.43E-11	-7.55E-06
08_13_18	Lodgepole	5.73E-07	5.95E+02	-1.11E-09	-1.15E+00	8.15E-11	2.65E-11	4.81E-05
08_13_18	GreenSpruce	9.47E-07	9.83E+02	-1.22E-09	-1.27E+00	1.04E-10	1.69E-12	4.18E-05
08_13_18	GreenSpruce	4.81E-07	4.99E+02	-1.12E-09	-1.16E+00	1.88E-10	9.64E-12	1.21E-05
08_13_18	GreenSpruce	6.40E-07	6.64E+02	-6.22E-10	-6.45E-01	-2.44E-11	-2.65E-11	-6.04E-05
09_14_18	Control	1.66E-06	1.72E+03	-1.92E-09	-1.99E+00	-2.07E-09	6.52E-12	6.22E-05
09_14_18	Control	1.08E-06	1.12E+03	-1.13E-09	-1.17E+00	-1.22E-10	4.89E-12	7.83E-05
09_14_18	Control	1.10E-06	1.14E+03	-1.16E-09	-1.20E+00	-7.67E-11	2.63E-12	1.45E-05
09_14_18	ShadeControl	9.99E-07	1.04E+03	-1.01E-09	-1.05E+00	-9.14E-11	1.93E-11	0.000131298
09_14_18	ShadeControl	4.71E-07	4.89E+02	-4.55E-10	-4.72E-01	-1.46E-10	2.93E-11	0.000242819
09_14_18	ShadeControl	1.07E-06	1.11E+03	-6.06E-10	-6.29E-01	-1.42E-10	3.81E-11	0.000233174
09_14_18	RedSpruce	1.26E-06	1.31E+03	-1.02E-09	-1.06E+00	1.57E-08	7.60E-12	5.88E-05
09_14_18	RedSpruce	1.08E-06	1.12E+03	-9.36E-10	-9.71E-01	-1.77E-11	4.35E-12	6.29E-05
09_14_18	RedSpruce	9.70E-07	1.01E+03	nan	#VALUE!	nan	7.60E-11	0.000136268
09_14_18	GreenSpruce	8.55E-07	8.87E+02	-1.14E-09	-1.18E+00	2.54E-09	nan	7.28E-05
09_14_18	GreenSpruce	1.17E-06	1.21E+03	-8.94E-10	-9.28E-01	9.18E-12	3.38E-11	3.47E-05
09_14_18	GreenSpruce	1.74E-06	1.81E+03	-1.57E-09	-1.63E+00	-5.18E-09	nan	2.81E-05
09_14_18	Lodgepole	1.27E-06	1.32E+03	-1.39E-09	-1.44E+00	4.21E-09	8.29E-12	7.63E-05
09_14_18	Lodgepole	1.82E-06	1.89E+03	-1.53E-09	-1.59E+00	-2.16E-09	4.62E-11	8.70E-05
09_14_18	Lodgepole	1.38E-06	1.43E+03	-9.95E-10	-1.03E+00	-1.30E-10	2.94E-12	9.23E-05
10_25_2018	Lodgepole	1.37E-06	1.42E+03	-7.27E-10	-7.54E-01	nan	5.98E-12	2.24E-05
10_25_2018	Lodgepole	2.14E-06	2.22E+03	-5.57E-10	-5.78E-01	-2.34E-10	-9.91E-13	2.26E-05
10_25_2018	Lodgepole	1.06E-06	1.10E+03	-6.67E-10	-6.92E-01	-2.16E-11	-8.07E-12	1.71E-05
10_25_2018	GreenSpruce	1.97E-06	2.04E+03	-8.02E-10	-8.32E-01	-1.08E-08	1.87E-12	2.44E-05
10_25_2018	GreenSpruce	2.08E-06	2.16E+03	-6.07E-10	-6.30E-01	-4.66E-12	1.36E-11	1.95E-05
10_25_2018	GreenSpruce	1.03E-06	1.07E+03	-4.86E-10	-5.04E-01	1.37E-10	4.36E-16	5.15E-05
10_25_2018	RedSpruce	1.27E-06	1.32E+03	-4.85E-10	-5.03E-01	8.75E-11	-1.39E-12	-0.000124622
10_25_2018	RedSpruce	1.13E-06	1.17E+03	-3.10E-10	-3.22E-01	1.55E-10	-1.78E-11	4.27E-06
10_25_2018	RedSpruce	1.14E-06	1.18E+03	-6.67E-10	-6.92E-01	2.25E-11	7.96E-14	5.79E-06
10_25_2018	ShadeControl	4.98E-07	5.17E+02	-2.27E-10	-2.36E-01	5.03E-09	1.19E-11	2.57E-05
10_25_2018	ShadeControl	5.39E-07	5.59E+02	-4.21E-10	-4.37E-01	5.37E-11	-2.56E-12	2.47E-05
10_25_2018	ShadeControl	5.73E-07	5.95E+02	-4.02E-10	-4.17E-01	-6.75E-11	7.44E-11	-2.39E-05
10_25_2018	Control	6.15E-07	6.38E+02	-4.38E-10	-4.55E-01	6.66E-11	-8.61E-13	1.44E-05
10_25_2018	Control	6.20E-07	6.43E+02	-3.64E-10	-3.78E-01	-2.20E-08	4.36E-12	0.000126301
10_25_2018	Control	8.93E-07	9.27E+02	-5.84E-10	-6.06E-01	-4.10E-11	1.11E-06	2.36E-05
