# Supplementary material for: A comparison of lodgepole and spruce needle chemistry impacts on terrestrial biogeochemical processes during isolated decomposition
Source: PeerJ. 2020 Jul 16;8:e9538. doi: 10.7717/peerj.9538 (PMC7369028; doi:10.7717/peerj.9538)
Supplement: Supplemental Information 14 [file peerj-08-9538-s014.csv]

Soil Parameters Date	TimeDuringMeasurement	SoilTemp	SoilMoisture
6/27/17	13:00	22.5885	0.10525
6/27/17	14:00	23.4865	0.10635
6/27/17	15:00	24.123	0.1056
8/3/17	7:00	11.236	0.18625
8/3/17	8:00	11.3095	0.18625
8/3/17	9:00	11.382	0.18585
8/3/17	10:00	11.2725	0.18695
8/21/17	7:00	11.8435	0.1147
8/21/17	8:00	11.479	0.1147
8/21/17	9:00	11.856	0.1158
8/21/17	10:00	14.0465	0.1154
8/21/17	11:00	16.245	0.1147
9/14/17	12:00	14.53666667	0.13975
9/14/17	13:00	15.24333333	0.14045
9/14/17	14:00	15.925	0.13975
10/12/17	12:00	6.757777778	0.23635
10/12/17	13:00	8.338055556	0.23705
10/12/17	14:00	9.530555556	0.2374
6/13/18	9:00	13.1835	0.10635
6/13/18	10:00	16.08	0.1056
6/13/18	11:00	18.7355	0.10635
6/21/18	11:00	17.402	0.13935
6/21/18	12:00	19.7715	0.13975
6/21/18	13:00	21.5115	0.1401
6/21/18	14:00	22.527	0.1408
7/25/18	12:00	20.069	0.08745
7/25/18	13:00	21.154	0.08785
7/25/18	14:00	22.0015	0.08855
8/13/18	14:00	25.271	0.07545
8/13/18	15:00	25.8125	0.07615
8/13/18	16:00	25.699	0.0769
9/14/18	13:00	19.369	0.1085
9/14/18	14:00	20.442	0.10885
9/14/18	15:00	21.228	0.10885
9/14/18	16:00	21.249	0.10885
