# Supplementary material for: A comparison of lodgepole and spruce needle chemistry impacts on terrestrial biogeochemical processes during isolated decomposition
Source: PeerJ. 2020 Jul 16;8:e9538. doi: 10.7717/peerj.9538 (PMC7369028; doi:10.7717/peerj.9538)
Supplement: Supplemental Information 16 [file peerj-08-9538-s016.txt]

Sample	Season	Year	Type	Horizon	Needle	TreeSpecies	Snowmelt	Location	Date	Elevation
A3.10.14.17	Late	a_2017	Needle	Top	Red	Spruce	Regular	Lower Montane	b_Two	NO
C10.10.14.17	Late	a_2017	Needle	Top	Red	Spruce	Regular	Lower Subalpine	b_Two	NO
C4.10.14.17	Late	a_2017	Control	Top	Control	Control	Regular	Lower Montane	b_Two	NO
E10.10.14.17	Late	a_2017	Needle	Top	Lodge	Lodge	Induced	Lower Subalpine	b_Two	NO
E12.10.14.17	Late	a_2017	Needle	Top	Green	Spruce	Induced	Lower Subalpine	b_Two	NO
F4.10.14.17	Late	a_2017	Control	Top	Control	Control	Induced	Lower Subalpine	b_Two	NO
F8.10.14.17	Late	a_2017	Control	Bot	Control	Control	Induced	Lower Subalpine	b_Two	NO
G7.10.14.17	Late	a_2017	Needle	Bot	Green	Spruce	Regular	Upper Subalpine	b_Two	NO
LM.C1.05.27.2018	Early	b_2018	Control	Top	Control	Control	Regular	Lower Montane	c_Three	LM
LM.C1.08.02.2017	Middle	a_2017	Control	Top	Control	Control	Regular	Lower Montane	a_One	LM
LM.C2.05.27.2018	Early	b_2018	Control	Top	Control	Control	Regular	Lower Montane	c_Three	LM
LM.C2.08.02.2017	Middle	a_2017	Control	Top	Control	Control	Regular	Lower Montane	a_One	LM
LM.C2.10.14.17	Late	a_2017	Control	Top	Control	Control	Regular	Lower Montane	b_Two	LM
LM.C3.05.27.2018	Early	b_2018	Control	Top	Control	Control	Regular	Lower Montane	c_Three	LM
LM.C3.08.02.2017	Middle	a_2017	Control	Top	Control	Control	Regular	Lower Montane	a_One	LM
LM.C3.10.14.17	Late	a_2017	Control	Top	Control	Control	Regular	Lower Montane	b_Two	LM
LM.C4.08.02.2017	Middle	a_2017	Control	Top	Control	Control	Regular	Lower Montane	a_One	LM
LM.C4B.10.14.17	Late	a_2017	Control	Bot	Control	Control	Regular	Lower Montane	b_Two	LM
LM.G1.08.02.2017	Middle	a_2017	Needle	Top	Green	Spruce	Regular	Lower Montane	a_One	LM
LM.G1B.10.14.17	Late	a_2017	Needle	Bot	Green	Spruce	Regular	Lower Montane	b_Two	LM
LM.G1T.10.14.17	Late	a_2017	Needle	Top	Green	Spruce	Regular	Lower Montane	b_Two	LM
LM.G2.05.27.2018	Early	b_2018	Needle	Top	Green	Spruce	Regular	Lower Montane	c_Three	LM
LM.G2.08.02.2017	Middle	a_2017	Needle	Top	Green	Spruce	Regular	Lower Montane	a_One	LM
LM.G2.10.14.17	Late	a_2017	Needle	Top	Green	Spruce	Regular	Lower Montane	b_Two	LM
LM.G3.05.27.2018	Early	b_2018	Needle	Top	Green	Spruce	Regular	Lower Montane	c_Three	LM
LM.G3.08.02.2017	Middle	a_2017	Needle	Top	Green	Spruce	Regular	Lower Montane	a_One	LM
LM.G4.05.27.2018	Early	b_2018	Needle	Top	Green	Spruce	Regular	Lower Montane	c_Three	LM
LM.G4.08.02.2017	Middle	a_2017	Needle	Top	Green	Spruce	Regular	Lower Montane	a_One	LM
LM.G4.10.14.17	Late	a_2017	Needle	Top	Green	Spruce	Regular	Lower Montane	b_Two	LM
LM.L1.05.27.2018	Early	b_2018	Needle	Top	Lodge	Lodge	Regular	Lower Montane	c_Three	LM
LM.L1.08.02.2017	Middle	a_2017	Needle	Top	Lodge	Lodge	Regular	Lower Montane	a_One	LM
LM.L1.10.14.17	Late	a_2017	Needle	Top	Lodge	Lodge	Regular	Lower Montane	b_Two	LM
LM.L2.08.02.2017	Middle	a_2017	Needle	Top	Lodge	Lodge	Regular	Lower Montane	a_One	LM
LM.L2B.10.14.17	Late	a_2017	Needle	Bot	Lodge	Lodge	Regular	Lower Montane	b_Two	LM
LM.L2T.10.14.17	Late	a_2017	Needle	Top	Lodge	Lodge	Regular	Lower Montane	b_Two	LM
LM.L3.05.27.2018	Early	b_2018	Needle	Top	Lodge	Lodge	Regular	Lower Montane	c_Three	LM
LM.L3.08.02.2017	Middle	a_2017	Needle	Top	Lodge	Lodge	Regular	Lower Montane	a_One	LM
LM.L3.10.14.17	Late	a_2017	Needle	Top	Lodge	Lodge	Regular	Lower Montane	b_Two	LM
LM.L4.05.27.2018	Early	b_2018	Needle	Top	Lodge	Lodge	Regular	Lower Montane	c_Three	LM
LM.L4.08.02.2017	Middle	a_2017	Needle	Top	Lodge	Lodge	Regular	Lower Montane	a_One	LM
LM.L4.10.14.17	Late	a_2017	Needle	Top	Lodge	Lodge	Regular	Lower Montane	b_Two	LM
LM.R1.05.27.2018	Early	b_2018	Needle	Top	Red	Spruce	Regular	Lower Montane	c_Three	LM
LM.R1.08.02.2017	Middle	a_2017	Needle	Top	Red	Spruce	Regular	Lower Montane	a_One	LM
LM.R1.10.14.17	Late	a_2017	Needle	Top	Red	Spruce	Regular	Lower Montane	b_Two	LM
LM.R2.08.02.2017	Middle	a_2017	Needle	Top	Red	Spruce	Regular	Lower Montane	a_One	LM
LM.R2.10.14.17	Late	a_2017	Needle	Top	Red	Spruce	Regular	Lower Montane	b_Two	LM
LM.R2B.10.14.17	Late	a_2017	Needle	Bot	Red	Spruce	Regular	Lower Montane	b_Two	LM
LM.R3.05.27.2018	Early	b_2018	Needle	Top	Red	Spruce	Regular	Lower Montane	c_Three	LM
LM.R3.08.02.2017	Middle	a_2017	Needle	Top	Red	Spruce	Regular	Lower Montane	a_One	LM
LM.R3.10.14.17	Late	a_2017	Needle	Top	Red	Spruce	Regular	Lower Montane	b_Two	LM
LM.R4.05.27.2018	Early	b_2018	Needle	Top	Red	Spruce	Regular	Lower Montane	c_Three	LM
LM.R4.08.02.2017	Middle	a_2017	Needle	Top	Red	Spruce	Regular	Lower Montane	a_One	LM
LM.R4.10.14.17	Late	a_2017	Needle	Top	Red	Spruce	Regular	Lower Montane	b_Two	LM
LS.2XR1.05.27.2018	Early	b_2018	Needle	Top	2Red	Spruce	Regular	Lower Subalpine	c_Three	LS
LS.2XR1.SM.08.02.2017	Middle	a_2017	Needle	Top	2Red	Spruce	Induced	Lower Subalpine	a_One	LS_SM
LS.2XR1.SMB.10.14.17	Late	a_2017	Needle	Bot	2Red	Spruce	Induced	Lower Subalpine	b_Two	LS_SM
LS.2XR1.SMT.10.14.17	Late	a_2017	Needle	Top	2Red	Spruce	Induced	Lower Subalpine	b_Two	LS_SM
LS.2XR1T.10.14.17	Late	a_2017	Needle	Top	2Red	Spruce	Regular	Lower Subalpine	b_Two	LS
LS.2XR2.05.27.2018	Early	b_2018	Needle	Top	2Red	Spruce	Regular	Lower Subalpine	c_Three	LS
LS.2XR2.08.02.2017	Middle	a_2017	Needle	Top	2Red	Spruce	Regular	Lower Subalpine	a_One	LS
LS.2XR2.10.14.17	Late	a_2017	Needle	Top	2Red	Spruce	Regular	Lower Subalpine	b_Two	LS
LS.2XR2.SM.05.27.2018	Early	b_2018	Needle	Top	2Red	Spruce	Induced	Lower Subalpine	c_Three	LS_SM
LS.2XR2.SM.08.02.2017	Middle	a_2017	Needle	Top	2Red	Spruce	Induced	Lower Subalpine	a_One	LS_SM
LS.2XR2.SM.10.14.17	Late	a_2017	Needle	Top	2Red	Spruce	Induced	Lower Subalpine	b_Two	LS_SM
LS.2XR3.05.27.2018	Early	b_2018	Needle	Top	2Red	Spruce	Regular	Lower Subalpine	c_Three	LS
LS.2XR3.08.02.2017	Middle	a_2017	Needle	Top	2Red	Spruce	Regular	Lower Subalpine	a_One	LS
LS.2XR3.10.14.17	Late	a_2017	Needle	Top	2Red	Spruce	Regular	Lower Subalpine	b_Two	LS
LS.2XR3.SM.05.27.2018	Early	b_2018	Needle	Top	2Red	Spruce	Induced	Lower Subalpine	c_Three	LS_SM
LS.2XR3.SM.08.02.2017	Middle	a_2017	Needle	Top	2Red	Spruce	Induced	Lower Subalpine	a_One	LS_SM
LS.2XR3.SM.10.14.17	Late	a_2017	Needle	Top	2Red	Spruce	Induced	Lower Subalpine	b_Two	LS_SM
LS.2XR4.10.14.17	Late	a_2017	Needle	Top	2Red	Spruce	Regular	Lower Subalpine	b_Two	LS
LS.2XR4.SM.05.27.2018	Early	b_2018	Needle	Top	2Red	Spruce	Induced	Lower Subalpine	c_Three	LS_SM
LS.2XR4.SM.08.02.2017	Middle	a_2017	Needle	Top	2Red	Spruce	Induced	Lower Subalpine	a_One	LS_SM
LS.2XR4.SM.10.14.17	Late	a_2017	Needle	Top	2Red	Spruce	Induced	Lower Subalpine	b_Two	LS_SM
LS.2XRB.10.14.17	Late	a_2017	Needle	Bot	2Red	Spruce	Regular	Lower Subalpine	b_Two	LS
LS.C1.05.27.2018	Early	b_2018	Control	Top	Control	Control	Regular	Lower Subalpine	c_Three	LS
LS.C1.08.02.2017	Middle	a_2017	Control	Top	Control	Control	Regular	Lower Subalpine	a_One	LS
LS.C1.10.14.17	Late	a_2017	Control	Top	Control	Control	Regular	Lower Subalpine	b_Two	LS
LS.C1.SM.05.27.2018	Early	b_2018	Control	Top	Control	Control	Induced	Lower Subalpine	c_Three	LS_SM
LS.C1.SM.08.02.2017	Middle	a_2017	Control	Top	Control	Control	Induced	Lower Subalpine	a_One	LS_SM
LS.C1.SM.10.14.17	Late	a_2017	Control	Top	Control	Control	Induced	Lower Subalpine	b_Two	LS_SM
LS.C2.08.02.2017	Middle	a_2017	Control	Top	Control	Control	Regular	Lower Subalpine	a_One	LS
LS.C2.10.14.17	Late	a_2017	Control	Top	Control	Control	Regular	Lower Subalpine	b_Two	LS
LS.C2.SM.05.27.2018	Early	b_2018	Control	Top	Control	Control	Induced	Lower Subalpine	c_Three	LS_SM
LS.C2.SM.08.02.2017	Middle	a_2017	Control	Top	Control	Control	Induced	Lower Subalpine	a_One	LS_SM
LS.C3.05.27.2018	Early	b_2018	Control	Top	Control	Control	Regular	Lower Subalpine	c_Three	LS
LS.C3.08.02.2017	Middle	a_2017	Control	Top	Control	Control	Regular	Lower Subalpine	a_One	LS
LS.C3.10.14.17	Late	a_2017	Control	Top	Control	Control	Regular	Lower Subalpine	b_Two	LS
LS.C3.SM.08.02.2017	Middle	a_2017	Control	Top	Control	Control	Induced	Lower Subalpine	a_One	LS_SM
LS.C3.SMB.10.14.17	Late	a_2017	Control	Bot	Control	Control	Induced	Lower Subalpine	b_Two	LS_SM
LS.C4.05.27.2018	Early	b_2018	Control	Top	Control	Control	Regular	Lower Subalpine	c_Three	LS
LS.C4.08.02.2017	Middle	a_2017	Control	Top	Control	Control	Regular	Lower Subalpine	a_One	LS
LS.C4.10.14.17	Late	a_2017	Control	Top	Control	Control	Regular	Lower Subalpine	b_Two	LS
LS.C4.SM.05.27.2018	Early	b_2018	Control	Top	Control	Control	Induced	Lower Subalpine	c_Three	LS_SM
LS.C4.SM.08.02.2017	Middle	a_2017	Control	Top	Control	Control	Induced	Lower Subalpine	a_One	LS_SM
LS.C4.SM.10.14.17	Late	a_2017	Control	Top	Control	Control	Induced	Lower Subalpine	b_Two	LS_SM
LS.G1.05.27.2018	Early	b_2018	Needle	Top	Green	Spruce	Regular	Lower Subalpine	c_Three	LS
LS.G1.08.02.2017	Middle	a_2017	Needle	Top	Green	Spruce	Regular	Lower Subalpine	a_One	LS
LS.G1.SM.05.27.2018	Early	b_2018	Needle	Top	Green	Spruce	Induced	Lower Subalpine	c_Three	LS_SM
LS.G1.SM.08.02.2017	Middle	a_2017	Needle	Top	Green	Spruce	Induced	Lower Subalpine	a_One	LS_SM
LS.G1.SM.10.14.17	Late	a_2017	Needle	Top	Green	Spruce	Induced	Lower Subalpine	b_Two	LS_SM
LS.G1B.10.14.17	Late	a_2017	Needle	Bot	Green	Spruce	Regular	Lower Subalpine	b_Two	LS
LS.G1T.10.14.17	Late	a_2017	Needle	Top	Green	Spruce	Regular	Lower Subalpine	b_Two	LS
LS.G2.08.02.2017	Middle	a_2017	Needle	Top	Green	Spruce	Regular	Lower Subalpine	a_One	LS
LS.G2.SM.08.02.2017	Middle	a_2017	Needle	Top	Green	Spruce	Induced	Lower Subalpine	a_One	LS_SM
LS.G2.SMB.10.14.17	Late	a_2017	Needle	Bot	Green	Spruce	Induced	Lower Subalpine	b_Two	LS_SM
LS.G2.SMT.10.14.17	Late	a_2017	Needle	Top	Green	Spruce	Induced	Lower Subalpine	b_Two	LS_SM
LS.G3.05.27.2018	Early	b_2018	Needle	Top	Green	Spruce	Regular	Lower Subalpine	c_Three	LS
LS.G3.08.02.2017	Middle	a_2017	Needle	Top	Green	Spruce	Regular	Lower Subalpine	a_One	LS
LS.G3.SM.05.27.2018	Early	b_2018	Needle	Top	Green	Spruce	Induced	Lower Subalpine	c_Three	LS_SM
LS.G3.SM.08.02.2017	Middle	a_2017	Needle	Top	Green	Spruce	Induced	Lower Subalpine	a_One	LS_SM
LS.G3.SM.10.14.17	Late	a_2017	Needle	Top	Green	Spruce	Induced	Lower Subalpine	b_Two	LS_SM
LS.G4.05.27.2018	Early	b_2018	Needle	Top	Green	Spruce	Regular	Lower Subalpine	c_Three	LS
LS.G4.08.02.2017	Middle	a_2017	Needle	Top	Green	Spruce	Regular	Lower Subalpine	a_One	LS
LS.G4.10.14.17	Late	a_2017	Needle	Top	Green	Spruce	Regular	Lower Subalpine	b_Two	LS
LS.G4.SM.05.27.2018	Early	b_2018	Needle	Top	Green	Spruce	Induced	Lower Subalpine	c_Three	LS_SM
LS.G4.SM.08.02.2017	Middle	a_2017	Needle	Top	Green	Spruce	Induced	Lower Subalpine	a_One	LS_SM
LS.G4.SM.10.14.17	Late	a_2017	Needle	Top	Green	Spruce	Induced	Lower Subalpine	b_Two	LS_SM
LS.L1.08.02.2017	Middle	a_2017	Needle	Top	Lodge	Lodge	Regular	Lower Subalpine	a_One	LS
LS.L1.SM.08.02.2017	Middle	a_2017	Needle	Top	Lodge	Lodge	Induced	Lower Subalpine	a_One	LS_SM
LS.L1.SMB.10.14.17	Late	a_2017	Needle	Bot	Lodge	Lodge	Induced	Lower Subalpine	b_Two	LS_SM
LS.L1.SMT.10.14.17	Late	a_2017	Needle	Top	Lodge	Lodge	Induced	Lower Subalpine	b_Two	LS_SM
LS.L1B.10.14.17	Late	a_2017	Needle	Bot	Lodge	Lodge	Regular	Lower Subalpine	b_Two	LS
LS.L1T.10.14.17	Late	a_2017	Needle	Top	Lodge	Lodge	Regular	Lower Subalpine	b_Two	LS
LS.L2.05.27.2018	Early	b_2018	Needle	Top	Lodge	Lodge	Regular	Lower Subalpine	c_Three	LS
LS.L2.08.02.2017	Middle	a_2017	Needle	Top	Lodge	Lodge	Regular	Lower Subalpine	a_One	LS
LS.L2.10.14.17	Late	a_2017	Needle	Top	Lodge	Lodge	Regular	Lower Subalpine	b_Two	LS
LS.L2.SM.05.27.2018	Early	b_2018	Needle	Top	Lodge	Lodge	Induced	Lower Subalpine	c_Three	LS_SM
LS.L2.SM.08.02.2017	Middle	a_2017	Needle	Top	Lodge	Lodge	Induced	Lower Subalpine	a_One	LS_SM
LS.L2.SM.10.14.17	Late	a_2017	Needle	Top	Lodge	Lodge	Induced	Lower Subalpine	b_Two	LS_SM
LS.L3.05.27.2018	Early	b_2018	Needle	Top	Lodge	Lodge	Regular	Lower Subalpine	c_Three	LS
LS.L3.08.02.2017	Middle	a_2017	Needle	Top	Lodge	Lodge	Regular	Lower Subalpine	a_One	LS
LS.L3.SM.05.27.2018	Early	b_2018	Needle	Top	Lodge	Lodge	Induced	Lower Subalpine	c_Three	LS_SM
LS.L3.SM.08.02.2017	Middle	a_2017	Needle	Top	Lodge	Lodge	Induced	Lower Subalpine	a_One	LS_SM
LS.L3.SM.10.14.17	Late	a_2017	Needle	Top	Lodge	Lodge	Induced	Lower Subalpine	b_Two	LS_SM
LS.L4.05.27.2018	Early	b_2018	Needle	Top	Lodge	Lodge	Regular	Lower Subalpine	c_Three	LS
LS.L4.08.02.2017	Middle	a_2017	Needle	Top	Lodge	Lodge	Regular	Lower Subalpine	a_One	LS
LS.L4.10.14.17	Late	a_2017	Needle	Top	Lodge	Lodge	Regular	Lower Subalpine	b_Two	LS
LS.L4.SM.05.27.2018	Early	b_2018	Needle	Top	Lodge	Lodge	Induced	Lower Subalpine	c_Three	LS_SM
LS.L4.SM.08.02.2017	Middle	a_2017	Needle	Top	Lodge	Lodge	Induced	Lower Subalpine	a_One	LS_SM
LS.L4.SM.10.14.17	Late	a_2017	Needle	Top	Lodge	Lodge	Induced	Lower Subalpine	b_Two	LS_SM
LS.R1.05.27.2018	Early	b_2018	Needle	Top	Red	Spruce	Regular	Lower Subalpine	c_Three	LS
LS.R1.08.02.2017	Middle	a_2017	Needle	Top	Red	Spruce	Regular	Lower Subalpine	a_One	LS
LS.R1.10.14.17	Late	a_2017	Needle	Top	Red	Spruce	Regular	Lower Subalpine	b_Two	LS
LS.R1.SM.05.27.2018	Early	b_2018	Needle	Top	Red	Spruce	Induced	Lower Subalpine	c_Three	LS_SM
LS.R1.SM.08.02.2017	Middle	a_2017	Needle	Top	Red	Spruce	Induced	Lower Subalpine	a_One	LS_SM
LS.R1.SM.10.14.17	Late	a_2017	Needle	Top	Red	Spruce	Induced	Lower Subalpine	b_Two	LS_SM
LS.R2.05.27.2018	Early	b_2018	Needle	Top	Red	Spruce	Regular	Lower Subalpine	c_Three	LS
LS.R2.08.02.2017	Middle	a_2017	Needle	Top	Red	Spruce	Regular	Lower Subalpine	a_One	LS
LS.R2.10.14.17	Late	a_2017	Needle	Top	Red	Spruce	Regular	Lower Subalpine	b_Two	LS
LS.R2.SM.05.27.2018	Early	b_2018	Needle	Top	Red	Spruce	Induced	Lower Subalpine	c_Three	LS_SM
LS.R2.SM.08.02.2017	Middle	a_2017	Needle	Top	Red	Spruce	Induced	Lower Subalpine	a_One	LS_SM
LS.R2.SM.10.14.17	Late	a_2017	Needle	Top	Red	Spruce	Induced	Lower Subalpine	b_Two	LS_SM
LS.R3.05.27.2018	Early	b_2018	Needle	Top	Red	Spruce	Regular	Lower Subalpine	c_Three	LS
LS.R3.10.14.17	Late	a_2017	Needle	Top	Red	Spruce	Regular	Lower Subalpine	b_Two	LS
LS.R3.SM.05.27.2018	Early	b_2018	Needle	Top	Red	Spruce	Induced	Lower Subalpine	c_Three	LS_SM
LS.R3.SM.08.02.2017	Middle	a_2017	Needle	Top	Red	Spruce	Induced	Lower Subalpine	a_One	LS_SM
LS.R3.SM.10.14.17	Late	a_2017	Needle	Top	Red	Spruce	Induced	Lower Subalpine	b_Two	LS_SM
LS.R4.08.02.2017	Middle	a_2017	Needle	Top	Red	Spruce	Regular	Lower Subalpine	a_One	LS
LS.R4.SM.08.02.2017	Middle	a_2017	Needle	Top	Red	Spruce	Induced	Lower Subalpine	a_One	LS_SM
LS.R4.SMB.10.14.17	Late	a_2017	Needle	Bot	Red	Spruce	Induced	Lower Subalpine	b_Two	LS_SM
LS.R4.SMT.10.14.17	Late	a_2017	Needle	Top	Red	Spruce	Induced	Lower Subalpine	b_Two	LS_SM
LS.R4B.10.14.17	Late	a_2017	Needle	Bot	Red	Spruce	Regular	Lower Subalpine	b_Two	LS
LS.R4T.10.14.17	Late	a_2017	Needle	Top	Red	Spruce	Regular	Lower Subalpine	b_Two	LS
NEG.1.08.02.2017	Middle	a_2017	Negative	Negative	Negative	Negative	Negative	Negative	a_One	LS
NEG.2.08.02.2017	Middle	a_2017	Negative	Negative	Negative	Negative	Negative	Negative	a_One	LS
NEG.3.08.02.2017	Middle	a_2017	Negative	Negative	Negative	Negative	Negative	Negative	a_One	LS
US.C1.08.02.2017	Middle	a_2017	Control	Top	Control	Control	Regular	Upper Subalpine	a_One	US
US.C1B.10.14.17	Late	a_2017	Control	Bot	Control	Control	Regular	Upper Subalpine	b_Two	US
US.C1T.10.14.17	Late	a_2017	Control	Top	Control	Control	Regular	Upper Subalpine	b_Two	US
US.C2.05.27.2018	Early	b_2018	Control	Top	Control	Control	Regular	Upper Subalpine	c_Three	US
US.C2.08.02.2017	Middle	a_2017	Control	Top	Control	Control	Regular	Upper Subalpine	a_One	US
US.C3.05.27.2018	Early	b_2018	Control	Top	Control	Control	Regular	Upper Subalpine	c_Three	US
US.C3.08.02.2017	Middle	a_2017	Control	Top	Control	Control	Regular	Upper Subalpine	a_One	US
US.C4.05.27.2018	Early	b_2018	Control	Top	Control	Control	Regular	Upper Subalpine	c_Three	US
US.C4.08.02.2017	Middle	a_2017	Control	Top	Control	Control	Regular	Upper Subalpine	a_One	US
US.G1.08.02.2017	Middle	a_2017	Needle	Top	Green	Spruce	Regular	Upper Subalpine	a_One	US
US.G1T.10.14.17	Late	a_2017	Needle	Top	Green	Spruce	Regular	Upper Subalpine	b_Two	US
US.G2.05.27.2018	Early	b_2018	Needle	Top	Green	Spruce	Regular	Upper Subalpine	c_Three	US
US.G2.08.02.2017	Middle	a_2017	Needle	Top	Green	Spruce	Regular	Upper Subalpine	a_One	US
US.G3.05.27.2018	Early	b_2018	Needle	Top	Green	Spruce	Regular	Upper Subalpine	c_Three	US
US.G3.08.02.2017	Middle	a_2017	Needle	Top	Green	Spruce	Regular	Upper Subalpine	a_One	US
US.G4.05.27.2018	Early	b_2018	Needle	Top	Green	Spruce	Regular	Upper Subalpine	c_Three	US
US.G4.08.02.2017	Middle	a_2017	Needle	Top	Green	Spruce	Regular	Upper Subalpine	a_One	US
US.L1.05.27.2018	Early	b_2018	Needle	Top	Lodge	Lodge	Regular	Upper Subalpine	c_Three	US
US.L1.08.02.2017	Middle	a_2017	Needle	Top	Lodge	Lodge	Regular	Upper Subalpine	a_One	US
US.L2.05.27.2018	Early	b_2018	Needle	Top	Lodge	Lodge	Regular	Upper Subalpine	c_Three	US
US.L2.08.02.2017	Middle	a_2017	Needle	Top	Lodge	Lodge	Regular	Upper Subalpine	a_One	US
US.L3.08.02.2017	Middle	a_2017	Needle	Top	Lodge	Lodge	Regular	Upper Subalpine	a_One	US
US.L3T.10.14.17	Late	a_2017	Needle	Top	Lodge	Lodge	Regular	Upper Subalpine	b_Two	US
US.L4.05.27.2018	Early	b_2018	Needle	Top	Lodge	Lodge	Regular	Upper Subalpine	c_Three	US
US.L4.08.02.2017	Middle	a_2017	Needle	Top	Lodge	Lodge	Regular	Upper Subalpine	a_One	US
US.R1.05.27.2018	Early	b_2018	Needle	Top	Red	Spruce	Regular	Upper Subalpine	c_Three	US
US.R1.08.02.2017	Middle	a_2017	Needle	Top	Red	Spruce	Regular	Upper Subalpine	a_One	US
US.R2.05.27.2018	Early	b_2018	Needle	Top	Red	Spruce	Regular	Upper Subalpine	c_Three	US
US.R2.08.02.2017	Middle	a_2017	Needle	Top	Red	Spruce	Regular	Upper Subalpine	a_One	US
US.R3.08.02.2017	Middle	a_2017	Needle	Top	Red	Spruce	Regular	Upper Subalpine	a_One	US
US.R3B.10.14.17	Late	a_2017	Needle	Bot	Red	Spruce	Regular	Upper Subalpine	b_Two	US
US.R3T.10.14.17	Late	a_2017	Needle	Top	Red	Spruce	Regular	Upper Subalpine	b_Two	US
US.R4.05.27.2018	Early	b_2018	Needle	Top	Red	Spruce	Regular	Upper Subalpine	c_Three	US
US.R4.08.02.2017	Middle	a_2017	Needle	Top	Red	Spruce	Regular	Upper Subalpine	a_One	US
LM.C1.7.19.2018	Middle	b_2018	Control	Top	Control	Control	Regular	Lower Montane	d_Four	LM
LM.C2.7.19.2018	Middle	b_2018	Control	Top	Control	Control	Regular	Lower Montane	d_Four	LM
LM.C3.7.19.2018	Middle	b_2018	Control	Top	Control	Control	Regular	Lower Montane	d_Four	LM
LM.G2.7.19.2018	Middle	b_2018	Needle	Top	Green	Spruce	Regular	Lower Montane	d_Four	LM
LM.G3.7.19.2018	Middle	b_2018	Needle	Top	Green	Spruce	Regular	Lower Montane	d_Four	LM
LM.G4.7.19.2018	Middle	b_2018	Needle	Top	Green	Spruce	Regular	Lower Montane	d_Four	LM
LM.R1.7.19.2018	Middle	b_2018	Needle	Top	Red	Spruce	Regular	Lower Montane	d_Four	LM
LM.R3.7.19.2018	Middle	b_2018	Needle	Top	Red	Spruce	Regular	Lower Montane	d_Four	LM
LM.R4.7.19.2018	Middle	b_2018	Needle	Top	Red	Spruce	Regular	Lower Montane	d_Four	LM
LM.L1.7.19.2018	Middle	b_2018	Needle	Top	Lodge	Lodge	Regular	Lower Montane	d_Four	LM
LM.L3.7.19.2018	Middle	b_2018	Needle	Top	Lodge	Lodge	Regular	Lower Montane	d_Four	LM
LM.L4.7.19.2018	Middle	b_2018	Needle	Top	Lodge	Lodge	Regular	Lower Montane	d_Four	LM
LM.SH1.7.19.2018	Middle	b_2018	Control	Top	Shade	Control	Regular	Lower Montane	d_Four	LM
LM.SH2.7.19.2018	Middle	b_2018	Control	Top	Shade	Control	Regular	Lower Montane	d_Four	LM
LM.SH3.7.19.2018	Middle	b_2018	Control	Top	Shade	Control	Regular	Lower Montane	d_Four	LM
LS.C1.7.19.2018	Middle	b_2018	Control	Top	Control	Control	Regular	Lower Subalpine	d_Four	LS
LS.C3.7.19.2018	Middle	b_2018	Control	Top	Control	Control	Regular	Lower Subalpine	d_Four	LS
LS.C4.7.19.2018	Middle	b_2018	Control	Top	Control	Control	Regular	Lower Subalpine	d_Four	LS
LS.G1.7.19.2018	Middle	b_2018	Needle	Top	Green	Spruce	Regular	Lower Subalpine	d_Four	LS
LS.G3.7.19.2018	Middle	b_2018	Needle	Top	Green	Spruce	Regular	Lower Subalpine	d_Four	LS
LS.G4.7.19.2018	Middle	b_2018	Needle	Top	Green	Spruce	Regular	Lower Subalpine	d_Four	LS
LS.R1.7.19.2018	Middle	b_2018	Needle	Top	Red	Spruce	Regular	Lower Subalpine	d_Four	LS
LS.R2.7.19.2018	Middle	b_2018	Needle	Top	Red	Spruce	Regular	Lower Subalpine	d_Four	LS
LS.R3.7.19.2018	Middle	b_2018	Needle	Top	Red	Spruce	Regular	Lower Subalpine	d_Four	LS
LS.L2.7.19.2018	Middle	b_2018	Needle	Top	Lodge	Lodge	Regular	Lower Subalpine	d_Four	LS
LS.L3.7.19.2018	Middle	b_2018	Needle	Top	Lodge	Lodge	Regular	Lower Subalpine	d_Four	LS
LS.L4.7.19.2018	Middle	b_2018	Needle	Top	Lodge	Lodge	Regular	Lower Subalpine	d_Four	LS
LS.2XR1.7.19.2018	Middle	b_2018	Needle	Top	2Red	Spruce	Regular	Lower Subalpine	d_Four	LS
LS.2XR2.7.19.2018	Middle	b_2018	Needle	Top	2Red	Spruce	Regular	Lower Subalpine	d_Four	LS
LS.2XR3.7.19.2018	Middle	b_2018	Needle	Top	2Red	Spruce	Regular	Lower Subalpine	d_Four	LS
LS.SH1.7.19.2018	Middle	b_2018	Control	Top	Shade	Control	Regular	Lower Subalpine	d_Four	LS
LS.SH2.7.19.2018	Middle	b_2018	Control	Top	Shade	Control	Regular	Lower Subalpine	d_Four	LS
LS.C1.SM.7.19.2018	Middle	b_2018	Control	Top	Control	Control	Induced	Lower Subalpine	d_Four	LS_SM
LS.C2.SM.7.19.2018	Middle	b_2018	Control	Top	Control	Control	Induced	Lower Subalpine	d_Four	LS_SM
LS.C4.SM.7.19.2018	Middle	b_2018	Control	Top	Control	Control	Induced	Lower Subalpine	d_Four	LS_SM
LS.G1.SM.7.19.2018	Middle	b_2018	Needle	Top	Green	Spruce	Induced	Lower Subalpine	d_Four	LS_SM
LS.G3.SM.7.19.2018	Middle	b_2018	Needle	Top	Green	Spruce	Induced	Lower Subalpine	d_Four	LS_SM
LS.G4.SM.7.19.2018	Middle	b_2018	Needle	Top	Green	Spruce	Induced	Lower Subalpine	d_Four	LS_SM
LS.R1.SM.7.19.2018	Middle	b_2018	Needle	Top	Red	Spruce	Induced	Lower Subalpine	d_Four	LS_SM
LS.R2.SM.7.19.2018	Middle	b_2018	Needle	Top	Red	Spruce	Induced	Lower Subalpine	d_Four	LS_SM
LS.R3.SM.7.19.2018	Middle	b_2018	Needle	Top	Red	Spruce	Induced	Lower Subalpine	d_Four	LS_SM
LS.L2.SM.7.19.2018	Middle	b_2018	Needle	Top	Lodge	Lodge	Induced	Lower Subalpine	d_Four	LS_SM
LS.L3.SM.7.19.2018	Middle	b_2018	Needle	Top	Lodge	Lodge	Induced	Lower Subalpine	d_Four	LS_SM
LS.L4.SM.7.19.2018	Middle	b_2018	Needle	Top	Lodge	Lodge	Induced	Lower Subalpine	d_Four	LS_SM
LS.2XR2.SM.7.19.2018	Middle	b_2018	Needle	Top	2Red	Spruce	Induced	Lower Subalpine	d_Four	LS_SM
LS.2XR3.SM.7.19.2018	Middle	b_2018	Needle	Top	2Red	Spruce	Induced	Lower Subalpine	d_Four	LS_SM
LS.2XR4.SM.7.19.2018	Middle	b_2018	Needle	Top	2Red	Spruce	Induced	Lower Subalpine	d_Four	LS_SM
LS.SH1.SM.7.19.2018	Middle	b_2018	Control	Top	Shade	Control	Induced	Lower Subalpine	d_Four	LS_SM
LS.SH2.SM.7.19.2018	Middle	b_2018	Control	Top	Shade	Control	Induced	Lower Subalpine	d_Four	LS_SM
LS.SH3.SM.7.19.2018	Middle	b_2018	Control	Top	Shade	Control	Induced	Lower Subalpine	d_Four	LS_SM
US.C2.7.19.2018	Middle	b_2018	Control	Top	Control	Control	Regular	Upper Subalpine	d_Four	US
US.C3.7.19.2018	Middle	b_2018	Control	Top	Control	Control	Regular	Upper Subalpine	d_Four	US
US.C4.7.19.2018	Middle	b_2018	Control	Top	Control	Control	Regular	Upper Subalpine	d_Four	US
US.G2.7.19.2018	Middle	b_2018	Needle	Top	Green	Spruce	Regular	Upper Subalpine	d_Four	US
US.G3.7.19.2018	Middle	b_2018	Needle	Top	Green	Spruce	Regular	Upper Subalpine	d_Four	US
US.G4.7.19.2018	Middle	b_2018	Needle	Top	Green	Spruce	Regular	Upper Subalpine	d_Four	US
US.R1.7.19.2018	Middle	b_2018	Needle	Top	Red	Spruce	Regular	Upper Subalpine	d_Four	US
US.R2.7.19.2018	Middle	b_2018	Needle	Top	Red	Spruce	Regular	Upper Subalpine	d_Four	US
US.R4.7.19.2018	Middle	b_2018	Needle	Top	Red	Spruce	Regular	Upper Subalpine	d_Four	US
US.L1.7.19.2018	Middle	b_2018	Needle	Top	Lodge	Lodge	Regular	Upper Subalpine	d_Four	US
US.L2.7.19.2018	Middle	b_2018	Needle	Top	Lodge	Lodge	Regular	Upper Subalpine	d_Four	US
US.L4.7.19.2018	Middle	b_2018	Needle	Top	Lodge	Lodge	Regular	Upper Subalpine	d_Four	US
US.SH1.7.19.2018	Middle	b_2018	Control	Top	Shade	Control	Regular	Upper Subalpine	d_Four	US
US.SH2.7.19.2018	Middle	b_2018	Control	Top	Shade	Control	Regular	Upper Subalpine	d_Four	US
US.SH3.7.19.2018	Middle	b_2018	Control	Top	Shade	Control	Regular	Upper Subalpine	d_Four	US
LM.C1.10.25.2018	Late	b_2018	Control	Top	Control	Control	Regular	Lower Montane	e_Five	LM
LM.C2.10.25.2018	Late	b_2018	Control	Top	Control	Control	Regular	Lower Montane	e_Five	LM
LM.C3.10.25.2018	Late	b_2018	Control	Top	Control	Control	Regular	Lower Montane	e_Five	LM
LM.G2.10.25.2018	Late	b_2018	Needle	Top	Green	Spruce	Regular	Lower Montane	e_Five	LM
LM.G3.10.25.2018	Late	b_2018	Needle	Top	Green	Spruce	Regular	Lower Montane	e_Five	LM
LM.G4.10.25.2018	Late	b_2018	Needle	Top	Green	Spruce	Regular	Lower Montane	e_Five	LM
LM.R1.10.25.2018	Late	b_2018	Needle	Top	Red	Spruce	Regular	Lower Montane	e_Five	LM
LM.R3.10.25.2018	Late	b_2018	Needle	Top	Red	Spruce	Regular	Lower Montane	e_Five	LM
LM.R4.10.25.2018	Late	b_2018	Needle	Top	Red	Spruce	Regular	Lower Montane	e_Five	LM
LM.L1.10.25.2018	Late	b_2018	Needle	Top	Lodge	Lodge	Regular	Lower Montane	e_Five	LM
LM.L3.10.25.2018	Late	b_2018	Needle	Top	Lodge	Lodge	Regular	Lower Montane	e_Five	LM
LM.L4.10.25.2018	Late	b_2018	Needle	Top	Lodge	Lodge	Regular	Lower Montane	e_Five	LM
LM.SH1.10.25.2018	Late	b_2018	Control	Top	Shade	Control	Regular	Lower Montane	e_Five	LM
LM.SH2.10.25.2018	Late	b_2018	Control	Top	Shade	Control	Regular	Lower Montane	e_Five	LM
LM.SH3.10.25.2018	Late	b_2018	Control	Top	Shade	Control	Regular	Lower Montane	e_Five	LM
LS.C1.10.25.2018	Late	b_2018	Control	Top	Control	Control	Regular	Lower Subalpine	e_Five	LS
LS.C3.10.25.2018	Late	b_2018	Control	Top	Control	Control	Regular	Lower Subalpine	e_Five	LS
LS.C4.10.25.2018	Late	b_2018	Control	Top	Control	Control	Regular	Lower Subalpine	e_Five	LS
LS.G1.10.25.2018	Late	b_2018	Needle	Top	Green	Spruce	Regular	Lower Subalpine	e_Five	LS
POS1.2		Positive	Positive	Positive	Positive	Positive	Positive	Positive	Positive	LS
POS2.2		Positive	Positive	Positive	Positive	Positive	Positive	Positive	Positive	LS
POS3.2		Positive	Positive	Positive	Positive	Positive	Positive	Positive	Positive	LS
NEG1.2		Negative	Negative	Negative	Negative	Negative	Negative	Negative	Negative	LS
NEG2.2		Negative	Negative	Negative	Negative	Negative	Negative	Negative	Negative	LS
NEG3.2		Negative	Negative	Negative	Negative	Negative	Negative	Negative	Negative	LS
LS.G3.10.25.2018	Late	b_2018	Needle	Top	Green	Spruce	Regular	Lower Subalpine	e_Five	LS
LS.G4.10.25.2018	Late	b_2018	Needle	Top	Green	Spruce	Regular	Lower Subalpine	e_Five	LS
LS.R1.10.25.2018	Late	b_2018	Needle	Top	Red	Spruce	Regular	Lower Subalpine	e_Five	LS
LS.R2.10.25.2018	Late	b_2018	Needle	Top	Red	Spruce	Regular	Lower Subalpine	e_Five	LS
LS.R3.10.25.2018	Late	b_2018	Needle	Top	Red	Spruce	Regular	Lower Subalpine	e_Five	LS
LS.L2.10.25.2018	Late	b_2018	Needle	Top	Lodge	Lodge	Regular	Lower Subalpine	e_Five	LS
LS.L3.10.25.2018	Late	b_2018	Needle	Top	Lodge	Lodge	Regular	Lower Subalpine	e_Five	LS
LS.L4.10.25.2018	Late	b_2018	Needle	Top	Lodge	Lodge	Regular	Lower Subalpine	e_Five	LS
LS.2XR1.10.25.2018	Late	b_2018	Needle	Top	2Red	Spruce	Regular	Lower Subalpine	e_Five	LS
LS.2XR2.1.10.25.2018	Late	b_2018	Needle	Top	2Red	Spruce	Regular	Lower Subalpine	e_Five	LS
LS.2XR2.2.10.25.2018	Late	b_2018	Needle	Top	2Red	Spruce	Regular	Lower Subalpine	e_Five	LS
LS.2XR3.10.25.2018	Late	b_2018	Needle	Top	2Red	Spruce	Regular	Lower Subalpine	e_Five	LS
LS.SH1.10.25.2018	Late	b_2018	Control	Top	Shade	Control	Regular	Lower Subalpine	e_Five	LS
LS.SH2.10.25.2018	Late	b_2018	Control	Top	Shade	Control	Regular	Lower Subalpine	e_Five	LS
LS.SH3.10.25.2018	Late	b_2018	Control	Top	Shade	Control	Regular	Lower Subalpine	e_Five	LS
LS.C1.SM.10.25.2018	Late	b_2018	Control	Top	Control	Control	Induced	Lower Subalpine	e_Five	LS_SM
LS.C2.SM.10.25.2018	Late	b_2018	Control	Top	Control	Control	Induced	Lower Subalpine	e_Five	LS_SM
LS.C4.SM.10.25.2018	Late	b_2018	Control	Top	Control	Control	Induced	Lower Subalpine	e_Five	LS_SM
LS.G1.SM.10.25.2018	Late	b_2018	Needle	Top	Green	Spruce	Induced	Lower Subalpine	e_Five	LS_SM
LS.G3.SM.10.25.2018	Late	b_2018	Needle	Top	Green	Spruce	Induced	Lower Subalpine	e_Five	LS_SM
LS.G4.SM.10.25.2018	Late	b_2018	Needle	Top	Green	Spruce	Induced	Lower Subalpine	e_Five	LS_SM
LS.R1.SM.10.25.2018	Late	b_2018	Needle	Top	Red	Spruce	Induced	Lower Subalpine	e_Five	LS_SM
LS.R2.SM.10.25.2018	Late	b_2018	Needle	Top	Red	Spruce	Induced	Lower Subalpine	e_Five	LS_SM
LS.R3.SM.10.25.2018	Late	b_2018	Needle	Top	Red	Spruce	Induced	Lower Subalpine	e_Five	LS_SM
LS.L2.SM.10.25.2018	Late	b_2018	Needle	Top	Lodge	Lodge	Induced	Lower Subalpine	e_Five	LS_SM
LS.L3.SM.10.25.2018	Late	b_2018	Needle	Top	Lodge	Lodge	Induced	Lower Subalpine	e_Five	LS_SM
LS.L4.SM.10.25.2018	Late	b_2018	Needle	Top	Lodge	Lodge	Induced	Lower Subalpine	e_Five	LS_SM
LS.2XR2.SM.10.25.2018	Late	b_2018	Needle	Top	2Red	Spruce	Induced	Lower Subalpine	e_Five	LS_SM
LS.2XR3.SM.10.25.2018	Late	b_2018	Needle	Top	2Red	Spruce	Induced	Lower Subalpine	e_Five	LS_SM
LS.2XR4.SM.10.25.2018	Late	b_2018	Needle	Top	2Red	Spruce	Induced	Lower Subalpine	e_Five	LS_SM
LS.SH1.SM.10.25.2018	Late	b_2018	Control	Top	Shade	Control	Induced	Lower Subalpine	e_Five	LS_SM
LS.SH2.SM.10.25.2018	Late	b_2018	Control	Top	Shade	Control	Induced	Lower Subalpine	e_Five	LS_SM
LS.SH3.SM.10.25.2018	Late	b_2018	Control	Top	Shade	Control	Induced	Lower Subalpine	e_Five	LS_SM
LS.R1.SM.05.26.2018	Early	b_2018	Needle	Top	Red	Spruce	Induced	Lower Subalpine	e_Five	LS_SM
Blank		Blank	Blank	Blank	Blank	Blank	Blank	Blank	Blank
